# Supplementary material for: Benzene-1,2-dicarb­oxy­lic acid–pyridinium-2-olate (1/1)
Source: Acta Crystallogr Sect E Struct Rep Online. 2012 Jun 2;68(Pt 7):o1989. doi: 10.1107/S1600536812023914 (PMC3393265; doi:10.1107/S1600536812023914)
Supplement: Supplementary file 2 [file e-68-o1989-Isup2.hkl]

# 
# h,k,l, Fc-squared, Fo-squared, sigma(Fo-squared) and status flag 
# 
data_I
_shelx_title ' yu in P-1' 
_shelx_refln_list_code          4 
_shelx_F_calc_maximum      132.35 
_exptl_crystal_F_000       272.00 
_reflns_d_resolution_high  0.7705 
 
loop_ 
 _symmetry_equiv_pos_as_xyz 
 'x, y, z' 
 '-x, -y, -z' 
 
_cell_length_a     7.4529 
_cell_length_b     7.7925 
_cell_length_c    11.4891 
_cell_angle_alpha  84.423 
_cell_angle_beta   84.293 
_cell_angle_gamma  70.303 
 
_shelx_F_squared_multiplier     1.000 
 
loop_ 
 _refln_index_h 
 _refln_index_k 
 _refln_index_l 
 _refln_F_squared_calc 
 _refln_F_squared_meas 
 _refln_F_squared_sigma 
 _refln_observed_status 
   2   0   0       20.02       22.40      1.69 o 
   3   0   0       18.90       18.32      0.84 o 
   4   0   0       16.55       16.66      1.20 o 
   5   0   0      124.54      146.73     33.72 o 
   6   0   0       71.41       70.91     10.94 o 
   7   0   0        0.79        0.66      0.88 o 
   8   0   0        0.06        0.00      1.10 o 
   9   0   0        9.72       11.41      3.66 o 
  -8   1   0        8.54        9.63      2.18 o 
  -7   1   0       31.05       30.40      5.51 o 
  -6   1   0       11.55       13.88      1.16 o 
  -5   1   0       59.16       55.08      1.80 o 
  -4   1   0       15.01       13.21      0.75 o 
  -3   1   0      971.85     1047.27     14.37 o 
  -2   1   0      279.16      223.30      3.72 o 
  -1   1   0      708.23      706.70     20.14 o 
   1   1   0      286.85      280.08      4.55 o 
   2   1   0      701.79      665.10      6.68 o 
   3   1   0      947.07     1046.69     12.80 o 
   4   1   0        1.16        1.67      0.47 o 
   5   1   0        0.24        0.88      0.51 o 
   6   1   0        2.42        4.28      0.76 o 
   7   1   0       11.40       11.94      1.14 o 
   8   1   0        0.01       -0.07      1.55 o 
   9   1   0        0.22        2.38      1.56 o 
  -8   2   0       13.58       14.78      3.38 o 
  -7   2   0        4.20        3.33      1.66 o 
  -6   2   0        1.61        1.00      0.79 o 
  -5   2   0      240.30      237.40      5.59 o 
  -4   2   0       53.23       45.83      1.49 o 
  -3   2   0       11.45        9.77      0.80 o 
  -2   2   0        2.39        0.73      0.59 o 
  -1   2   0        2.24        2.10      0.43 o 
   0   2   0     5137.66     5079.68     60.95 o 
   1   2   0     3138.57     2895.46     21.10 o 
   2   2   0      118.72      114.33      1.43 o 
   3   2   0       30.57       26.63      0.73 o 
   4   2   0      206.34      213.93      3.58 o 
   5   2   0       93.22       94.42      2.73 o 
   6   2   0        4.98        6.02      0.79 o 
   7   2   0        2.63        2.01      0.79 o 
   8   2   0        2.36        1.64      0.97 o 
   9   2   0       13.62       18.54      3.24 o 
  -7   3   0        3.40        2.68      4.08 o 
  -6   3   0        0.00        0.25      0.74 o 
  -5   3   0        0.10        0.73      0.68 o 
  -4   3   0      201.91      220.59      6.71 o 
  -3   3   0       12.24       11.91      2.40 o 
  -2   3   0       34.67       34.57      1.07 o 
  -1   3   0      351.80      314.20     20.10 o 
   0   3   0      101.16       93.08      2.02 o 
   1   3   0      842.95      831.13      9.96 o 
   2   3   0      181.62      176.95      2.40 o 
   3   3   0       83.74       93.50      5.28 o 
   4   3   0        2.60        2.82      0.43 o 
   5   3   0       71.10       73.38      1.84 o 
   6   3   0       37.68       39.63      2.74 o 
   7   3   0       11.39       10.96      1.37 o 
   8   3   0       24.57       23.09      2.09 o 
   9   3   0        2.94        1.55      2.25 o 
  -7   4   0        0.00        1.69      4.36 o 
  -6   4   0        0.48        0.90      1.28 o 
  -5   4   0       11.63       11.57      2.96 o 
  -4   4   0       13.05       13.65      1.16 o 
  -3   4   0        4.97        5.58      0.73 o 
  -2   4   0       74.51       92.21      5.44 o 
  -1   4   0      677.43      692.07     14.58 o 
   0   4   0       71.81       71.68      4.45 o 
   1   4   0      241.12      241.26      6.72 o 
   2   4   0        8.08        9.21      1.25 o 
   3   4   0       31.86       32.70      0.84 o 
   4   4   0      235.49      243.55      4.15 o 
   5   4   0       66.46       61.30      7.56 o 
   6   4   0        3.01        3.38      1.43 o 
   7   4   0       13.82       11.93      1.48 o 
   8   4   0       14.73       18.41      1.99 o 
   9   4   0        0.96        0.70      1.83 o 
  -6   5   0        0.13       -0.84      2.11 o 
  -5   5   0        0.13        0.82      1.24 o 
  -4   5   0      169.97      169.87      7.30 o 
  -3   5   0       55.31       55.41      2.15 o 
  -2   5   0       16.44       19.48      1.25 o 
  -1   5   0       23.28       20.74      3.59 o 
   0   5   0        0.01        0.54      0.47 o 
   1   5   0       24.75       23.44      0.94 o 
   2   5   0       17.18       21.98      1.13 o 
   3   5   0       26.68       22.93      1.66 o 
   4   5   0       15.29       14.77      1.36 o 
   5   5   0       20.32       20.77      0.95 o 
   6   5   0        5.81        6.30      2.60 o 
   7   5   0        0.54       -0.72      1.76 o 
   8   5   0        1.22        6.07      3.03 o 
   9   5   0        0.10        1.13      2.68 o 
  -5   6   0        0.27        0.84      2.11 o 
  -4   6   0        3.07        4.22      1.64 o 
  -3   6   0        0.02       -0.01      0.94 o 
  -2   6   0        1.43        0.96      0.74 o 
  -1   6   0       82.01       78.18      6.20 o 
   0   6   0       14.57       14.69      1.15 o 
   1   6   0       28.98       30.66      1.44 o 
   2   6   0       14.70       14.20      0.85 o 
   3   6   0        7.54        7.08      1.04 o 
   4   6   0       10.43        9.04      1.42 o 
   5   6   0       39.41       37.25      2.60 o 
   6   6   0        1.63        0.77      1.19 o 
   7   6   0       40.38       48.05      3.85 o 
   8   6   0       10.89       10.16      3.66 o 
   9   6   0        0.01        2.68      3.24 o 
  -4   7   0        4.19        3.93      2.18 o 
  -3   7   0       13.05       11.30      2.29 o 
  -2   7   0        3.72        5.96      2.53 o 
  -1   7   0        1.23        0.81      0.89 o 
   0   7   0       36.32       35.22      2.01 o 
   1   7   0        7.83        6.34      1.20 o 
   2   7   0        0.00        0.88      0.55 o 
   3   7   0        3.40        1.80      0.94 o 
   4   7   0       34.60       40.08      2.67 o 
   5   7   0        0.17        0.44      0.94 o 
   6   7   0        7.82        9.22      2.08 o 
   7   7   0       36.04       41.15      3.57 o 
   8   7   0        2.03        1.42      2.25 o 
  -2   8   0        0.03        0.52      1.44 o 
  -1   8   0        4.01        2.20      1.24 o 
   0   8   0       14.28       13.00      1.45 o 
   1   8   0        1.77        1.08      1.91 o 
   2   8   0        5.83        6.30      0.95 o 
   3   8   0        8.36       10.23      1.90 o 
   4   8   0       14.57       18.01      4.93 o 
   5   8   0        1.20        1.91      1.48 o 
   6   8   0       10.59       12.60      2.58 o 
   7   8   0        0.10       -0.15      1.97 o 
   8   8   0        0.67        1.51      2.14 o 
  -1   9   0        0.53       -0.70      2.39 o 
   0   9   0        1.72        3.52      2.25 o 
   1   9   0        5.06        3.24      2.11 o 
   2   9   0        1.49        0.54      1.34 o 
   3   9   0        5.47        5.36      1.88 o 
   4   9   0        4.72        7.29      4.36 o 
   5   9   0        0.07        0.99      1.45 o 
   6   9   0        1.48        0.90      1.62 o 
   3  10   0        1.67        4.36      2.53 o 
   4  10   0        0.13        2.96      2.82 o 
  -6  -9   1        0.23        1.55      1.69 o 
  -5  -9   1        0.00        0.14      1.39 o 
  -4  -9   1        0.45        4.72      1.78 o 
  -3  -9   1        3.46        7.42      2.02 o 
  -2  -9   1        0.71       -0.42      1.97 o 
  -1  -9   1        1.17        4.65      2.82 o 
   0  -9   1        0.29        3.09      1.78 o 
   1  -9   1        2.31        2.49      1.75 o 
  -7  -8   1        0.38        2.25      1.88 o 
  -6  -8   1        0.27        0.82      1.28 o 
  -5  -8   1        8.06       11.23      2.75 o 
  -4  -8   1       15.45       14.72      2.96 o 
  -3  -8   1        1.66        4.81      3.45 o 
  -2  -8   1       13.99       13.16      1.30 o 
  -1  -8   1       10.02        7.45      1.27 o 
   0  -8   1        0.16        0.89      2.25 o 
   1  -8   1        0.84        2.23      1.42 o 
   2  -8   1        0.93        1.87      1.52 o 
  -8  -7   1       10.90       11.54      2.58 o 
  -7  -7   1        5.42        5.75      1.97 o 
  -6  -7   1        3.87        6.28      1.66 o 
  -5  -7   1        8.11       10.16      1.86 o 
  -4  -7   1       11.33       10.08      1.68 o 
  -3  -7   1       71.24       64.44      2.36 o 
  -2  -7   1       12.82       12.63      1.12 o 
  -1  -7   1       14.88       12.71      1.18 o 
   0  -7   1       10.88       12.39      1.18 o 
   1  -7   1        2.15        1.82      1.15 o 
   2  -7   1        0.19        0.23      1.08 o 
   3  -7   1        0.01       -0.50      1.14 o 
   4  -7   1        0.03        2.26      1.72 o 
  -9  -6   1        0.92        1.13      2.25 o 
  -8  -6   1       10.20        9.61      2.13 o 
  -7  -6   1        2.05        1.65      2.75 o 
  -6  -6   1       42.49       49.32      3.29 o 
  -5  -6   1        0.74       -0.11      0.92 o 
  -4  -6   1        6.81        6.03      0.66 o 
  -3  -6   1      230.83      213.84      6.50 o 
  -2  -6   1       17.33       17.71      0.99 o 
  -1  -6   1        1.94        1.78      1.04 o 
   0  -6   1       28.04       32.48      1.58 o 
   1  -6   1       15.31       13.88      1.41 o 
   2  -6   1        0.25        0.28      1.41 o 
   3  -6   1        0.11       -0.14      2.11 o 
   4  -6   1        0.22        1.06      1.69 o 
   5  -6   1        0.01        0.91      1.62 o 
  -8  -5   1       12.99        9.81      1.74 o 
  -7  -5   1        0.08       -0.21      0.90 o 
  -6  -5   1       57.95       55.19      5.07 o 
  -5  -5   1        9.68       11.63      2.14 o 
  -4  -5   1       36.43       35.17      1.92 o 
  -3  -5   1       14.45       18.24      0.89 o 
  -2  -5   1       15.51       19.38      1.07 o 
  -1  -5   1       19.48       21.86      0.97 o 
   0  -5   1        2.35        4.31      0.62 o 
   1  -5   1       17.46       19.56      1.11 o 
   2  -5   1        4.77        4.73      0.72 o 
   3  -5   1        2.05        2.04      2.18 o 
   4  -5   1       62.47       52.57      3.04 o 
   5  -5   1        8.88        8.15      2.68 o 
   6  -5   1        0.62        0.99      2.53 o 
  -9  -4   1        0.01        0.56      2.11 o 
  -8  -4   1        5.65        3.82      1.63 o 
  -7  -4   1        0.61        1.18      1.38 o 
  -6  -4   1        4.44        4.91      0.79 o 
  -5  -4   1        8.48        9.59      0.72 o 
  -4  -4   1        8.92        7.27      0.56 o 
  -3  -4   1      255.69      278.36      7.40 o 
  -2  -4   1       36.21       36.21      0.99 o 
  -1  -4   1      187.91      186.14      3.21 o 
   0  -4   1       57.46       54.10      1.27 o 
   1  -4   1        2.65        3.30      0.49 o 
   2  -4   1        4.76        6.73      0.67 o 
   3  -4   1       51.21       49.16      1.82 o 
   4  -4   1        5.37        5.26      0.97 o 
   5  -4   1        3.09        3.58      1.48 o 
   6  -4   1        2.18        2.16      1.56 o 
   7  -4   1        0.38        1.27      2.25 o 
  -9  -3   1        1.64        1.83      2.53 o 
  -8  -3   1        4.07        2.80      1.28 o 
  -7  -3   1        4.45        4.44      0.85 o 
  -6  -3   1        0.04        0.42      0.83 o 
  -5  -3   1       15.54       15.76      1.43 o 
  -4  -3   1       99.49      122.56      2.39 o 
  -3  -3   1        9.68       10.10      0.51 o 
  -2  -3   1      286.42      300.79     17.11 o 
  -1  -3   1      234.16      252.82      4.60 o 
   0  -3   1      215.70      212.11      4.23 o 
   1  -3   1       54.28       51.27      2.20 o 
   2  -3   1       46.28       46.56      2.63 o 
   3  -3   1        1.24        1.00      0.63 o 
   4  -3   1       48.52       49.33      1.64 o 
   5  -3   1      509.60      502.78     12.36 o 
   6  -3   1        2.10        1.65      1.24 o 
   7  -3   1        2.77        2.82      2.25 o 
  -9  -2   1        4.49        4.76      1.74 o 
  -8  -2   1        0.00       -0.18      1.13 o 
  -7  -2   1       12.67       15.10      2.56 o 
  -6  -2   1        0.10       -0.58      0.58 o 
  -5  -2   1        0.33        0.02      0.37 o 
  -4  -2   1       94.31      107.14      4.05 o 
  -3  -2   1      244.82      258.23      3.71 o 
  -2  -2   1      420.78      423.00      4.97 o 
  -1  -2   1       83.88       84.65      2.73 o 
   0  -2   1       15.96       13.82      0.86 o 
   1  -2   1      278.07      260.47      9.95 o 
   2  -2   1       34.11       26.23      1.62 o 
   3  -2   1       32.11       30.24      1.10 o 
   4  -2   1       11.60        9.53      0.73 o 
   5  -2   1       95.58       93.15      3.67 o 
   6  -2   1        1.26        0.98      0.76 o 
   7  -2   1        2.99        1.69      1.35 o 
   8  -2   1       12.45       22.53      6.20 o 
  -9  -1   1        7.70       12.05      5.42 o 
  -8  -1   1        0.27        0.81      1.28 o 
  -7  -1   1       20.14       19.33      1.24 o 
  -6  -1   1       17.83       13.72      0.95 o 
  -5  -1   1       10.52       13.82      1.52 o 
  -4  -1   1       69.66       91.33      1.85 o 
  -3  -1   1     2458.01     2610.65     30.83 o 
  -2  -1   1       26.20       25.55      0.95 o 
  -1  -1   1      317.12      304.49      2.75 o 
   0  -1   1      436.07      431.45      5.57 o 
   1  -1   1      623.91      566.59     14.78 o 
   2  -1   1       24.05       24.57      0.60 o 
   3  -1   1       39.49       50.41      1.68 o 
   4  -1   1       27.41       25.62      1.10 o 
   5  -1   1      461.56      473.77      9.49 o 
   6  -1   1       60.75       59.40      2.34 o 
   7  -1   1        0.75        2.53      2.12 o 
   8  -1   1        0.39        3.10      4.08 o 
  -9   0   1        1.10        0.73      1.45 o 
  -8   0   1       19.29       21.06      2.36 o 
  -7   0   1        0.04        0.35      0.58 o 
  -6   0   1        2.53        4.70      0.76 o 
  -5   0   1       14.61       15.48      0.86 o 
  -4   0   1       22.15       17.71      0.83 o 
  -3   0   1      715.84      807.13     42.62 o 
  -2   0   1      270.76      301.66      3.19 o 
  -1   0   1     1905.09     1791.08      7.93 o 
   1   0   1     1231.28     1084.94     11.32 o 
   2   0   1     1063.57      992.80     13.04 o 
   3   0   1      119.31      131.54      2.16 o 
   4   0   1      103.14      118.25      2.45 o 
   5   0   1      198.76      193.61      6.01 o 
   6   0   1       17.18       15.89      1.30 o 
   7   0   1        2.09        5.97      1.17 o 
   8   0   1        1.64        0.32      1.27 o 
   9   0   1        0.02       -0.99      2.39 o 
  -8   1   1       14.37       20.32      2.48 o 
  -7   1   1        0.42       -1.28      1.28 o 
  -6   1   1        0.59        0.07      0.60 o 
  -5   1   1        8.31        8.05      1.50 o 
  -4   1   1      231.15      234.74      4.29 o 
  -3   1   1      187.72      214.99      3.32 o 
  -2   1   1       22.05       23.17      0.53 o 
  -1   1   1      553.46      539.31     11.85 o 
   0   1   1      582.11      552.58      3.44 o 
   1   1   1      334.25      325.62      4.11 o 
   2   1   1      119.85       98.76      1.85 o 
   3   1   1      178.77      185.13      3.48 o 
   4   1   1      425.47      469.28      8.27 o 
   5   1   1       17.72       18.69      0.93 o 
   6   1   1      134.09      150.62     20.23 o 
   7   1   1        5.32        6.33      1.05 o 
   8   1   1        0.01        1.98      1.16 o 
   9   1   1       18.49       21.93      2.96 o 
  -8   2   1        1.60        1.83      2.11 o 
  -7   2   1        3.09        1.92      1.38 o 
  -6   2   1        0.46        1.06      1.54 o 
  -5   2   1        0.22        0.76      0.58 o 
  -4   2   1       78.38       74.78      2.56 o 
  -3   2   1       18.34       20.58      0.79 o 
  -2   2   1       32.42       27.17      1.36 o 
  -1   2   1       57.67       47.52      1.05 o 
   0   2   1      477.43      482.85      5.25 o 
   1   2   1     4325.18     4227.15     25.90 o 
   2   2   1       16.67       14.55      0.64 o 
   3   2   1      169.54      169.49      4.57 o 
   4   2   1      209.86      215.59      3.56 o 
   5   2   1       25.89       32.80      3.42 o 
   6   2   1        1.62        1.48      0.75 o 
   7   2   1        3.32        5.08      0.95 o 
   8   2   1        5.92        4.92      1.80 o 
   9   2   1        4.99        8.56      4.36 o 
  -7   3   1        0.41       -0.42      1.97 o 
  -6   3   1        0.00        0.84      1.32 o 
  -5   3   1       71.11       66.27      2.64 o 
  -4   3   1       74.70       77.86      2.42 o 
  -3   3   1       15.59       15.71      0.93 o 
  -2   3   1        7.44       10.17      1.45 o 
  -1   3   1       30.59       31.16      1.62 o 
   0   3   1       66.09       75.99      1.43 o 
   1   3   1      590.91      580.96      6.76 o 
   2   3   1      102.21      104.08      2.20 o 
   3   3   1        7.19        6.55      0.70 o 
   4   3   1     1098.92     1111.89     15.00 o 
   5   3   1       13.74       12.04      1.54 o 
   6   3   1        0.38        0.41      0.47 o 
   7   3   1        0.44        1.07      0.61 o 
   8   3   1        2.21        4.19      1.29 o 
   9   3   1        3.34        3.80      2.25 o 
  -7   4   1       11.06       27.46      6.90 o 
  -6   4   1        1.40        0.84      3.38 o 
  -5   4   1        9.55       12.76      1.24 o 
  -4   4   1       40.31       41.45      1.87 o 
  -3   4   1       88.17       95.57      2.82 o 
  -2   4   1       12.38       12.15      0.92 o 
  -1   4   1       24.67       25.22      1.50 o 
   0   4   1        3.76        3.02      0.50 o 
   1   4   1      357.96      343.31      5.17 o 
   2   4   1        0.06        0.13      0.60 o 
   3   4   1       10.39        9.53      0.54 o 
   4   4   1       33.84       27.03      2.72 o 
   5   4   1       90.52       96.41      2.15 o 
   6   4   1       12.21       10.04      0.71 o 
   7   4   1        0.58        3.10      0.93 o 
   8   4   1        1.36        1.90      1.15 o 
   9   4   1        2.90       -0.28      1.28 o 
  -6   5   1        0.82       -0.28      2.96 o 
  -5   5   1       35.41       30.10      2.91 o 
  -4   5   1      178.68      178.02      9.54 o 
  -3   5   1        0.35        1.21      1.14 o 
  -2   5   1        7.50        9.04      1.32 o 
  -1   5   1       17.27       17.67      1.16 o 
   0   5   1       99.12      100.20      2.64 o 
   1   5   1      247.14      259.72      4.92 o 
   2   5   1       38.31       36.26      1.97 o 
   3   5   1        0.18       -0.26      0.43 o 
   4   5   1       37.21       38.57      2.23 o 
   5   5   1       10.03       15.36      1.64 o 
   6   5   1        0.27        1.38      1.20 o 
   7   5   1        1.68        2.53      1.76 o 
   8   5   1        1.54        3.96      2.11 o 
   9   5   1        0.07       -0.01      1.45 o 
  -5   6   1        0.31        0.84      2.11 o 
  -4   6   1        1.11        1.72      1.45 o 
  -3   6   1        0.32        1.30      2.39 o 
  -2   6   1       13.23       17.70      1.43 o 
  -1   6   1        6.87        8.74      1.11 o 
   0   6   1        1.14        2.19      0.95 o 
   1   6   1        4.78        3.48      0.70 o 
   2   6   1       16.63       13.38      1.49 o 
   3   6   1       17.06       15.50      2.89 o 
   4   6   1       22.61       25.69      1.94 o 
   5   6   1       52.98       52.56      3.04 o 
   6   6   1        1.47       -0.76      2.04 o 
   7   6   1        4.07        6.24      1.97 o 
   8   6   1        7.67        7.61      2.60 o 
   9   6   1        0.05       -1.03      2.11 o 
  -4   7   1       15.98       15.35      4.22 o 
  -3   7   1        9.11       10.53      1.99 o 
  -2   7   1        2.36        0.83      1.30 o 
  -1   7   1        0.85       -0.60      0.84 o 
   0   7   1       22.85       18.76      1.45 o 
   1   7   1        0.51       -0.66      0.70 o 
   2   7   1        0.21        0.54      1.47 o 
   3   7   1       47.18       47.38      3.73 o 
   4   7   1       42.87       38.69      2.83 o 
   5   7   1       29.47       26.04      4.29 o 
   6   7   1        9.35       10.20      1.94 o 
   7   7   1        0.13        3.26      1.72 o 
   8   7   1        2.01        3.74      1.82 o 
  -2   8   1        0.73        1.06      1.59 o 
  -1   8   1        0.34        0.52      1.24 o 
   0   8   1       12.86        9.37      1.45 o 
   1   8   1        0.08        0.50      0.76 o 
   2   8   1        0.81        1.20      1.29 o 
   3   8   1       18.31       23.61      2.54 o 
   4   8   1        0.56        0.99      1.76 o 
   5   8   1        0.40       -1.58      1.58 o 
   6   8   1        6.81        8.16      1.89 o 
   7   8   1        4.38        5.46      2.34 o 
   8   8   1        2.75        4.27      4.01 o 
  -1   9   1        0.76        1.13      2.11 o 
   0   9   1        0.06        0.42      2.11 o 
   1   9   1        0.23        3.30      1.68 o 
   2   9   1        0.18        0.12      1.83 o 
   3   9   1        0.42        2.32      1.69 o 
   4   9   1        2.28        1.90      4.72 o 
   5   9   1        0.92       -1.29      1.64 o 
   6   9   1        0.78        1.27      2.32 o 
   7   9   1        0.22        0.05      1.58 o 
   2  10   1        0.12       -1.41      2.25 o 
   3  10   1        0.04        0.84      2.53 o 
   4  10   1        0.01        0.28      1.29 o 
  -6  -9   2        0.35        1.11      3.73 o 
  -5  -9   2        0.37        2.46      1.89 o 
  -4  -9   2        1.41        2.74      1.82 o 
  -3  -9   2       15.10       19.43      4.08 o 
  -2  -9   2       10.22        9.72      3.38 o 
  -1  -9   2        3.16        1.27      1.97 o 
   0  -9   2        1.09        0.81      1.45 o 
  -7  -8   2        0.01       -0.02      1.44 o 
  -6  -8   2        9.65        9.96      2.14 o 
  -5  -8   2       13.38       28.40     10.49 o 
  -4  -8   2        0.30        1.26      1.69 o 
  -3  -8   2       16.36       14.70      2.21 o 
  -2  -8   2        3.54        6.92      1.17 o 
  -1  -8   2        3.37        7.30      2.18 o 
   0  -8   2        1.61        1.97      1.90 o 
   1  -8   2        0.15       -0.35      1.19 o 
   2  -8   2        2.98        2.73      1.72 o 
  -8  -7   2        0.01       -3.52      3.52 o 
  -7  -7   2        5.32       12.35      7.32 o 
  -6  -7   2       18.99       16.62      2.26 o 
  -5  -7   2       35.53       37.63      5.98 o 
  -4  -7   2       19.55       17.25      1.35 o 
  -3  -7   2       21.40       21.21      1.39 o 
  -2  -7   2        0.49        1.85      1.46 o 
  -1  -7   2       44.99       36.55      5.49 o 
   0  -7   2        2.77        1.97      1.13 o 
   1  -7   2        0.12       -0.93      1.48 o 
   2  -7   2       15.59       17.74      2.19 o 
   3  -7   2        0.00        0.14      1.19 o 
   4  -7   2        1.94        2.89      1.99 o 
  -8  -6   2        1.91        1.27      1.39 o 
  -7  -6   2        1.30        0.05      1.24 o 
  -6  -6   2        1.96        2.43      2.04 o 
  -5  -6   2       32.57       34.31      1.62 o 
  -4  -6   2      103.03      101.50      2.93 o 
  -3  -6   2       10.09       10.26      0.93 o 
  -2  -6   2       45.86       46.38      1.80 o 
  -1  -6   2        3.06        1.90      2.07 o 
   0  -6   2       11.92       11.26      1.43 o 
   1  -6   2       22.76       19.62      1.98 o 
   2  -6   2        0.36        2.11      1.24 o 
   3  -6   2        1.92        0.12      1.27 o 
   4  -6   2        0.22       -0.03      1.08 o 
   5  -6   2        0.00        1.36      1.78 o 
  -9  -5   2        2.77       -1.69      2.53 o 
  -8  -5   2        0.45        2.39      2.11 o 
  -7  -5   2       47.69       44.72      4.00 o 
  -6  -5   2       33.00       28.15      1.99 o 
  -5  -5   2        0.87        1.74      0.74 o 
  -4  -5   2       45.64       48.58      2.59 o 
  -3  -5   2        0.47        0.18      0.44 o 
  -2  -5   2       29.68       26.76      2.06 o 
  -1  -5   2       31.83       35.28      2.39 o 
   0  -5   2        4.29        5.33      0.69 o 
   1  -5   2       81.79       80.72      2.15 o 
   2  -5   2        0.02        0.45      0.78 o 
   3  -5   2       15.76       26.04      7.81 o 
   4  -5   2        1.64        0.92      1.62 o 
   5  -5   2        1.17        1.29      1.34 o 
   6  -5   2        1.73        3.39      1.98 o 
  -9  -4   2        0.03       -2.11      2.53 o 
  -8  -4   2       12.22       12.69      3.66 o 
  -7  -4   2       19.84       19.12      1.44 o 
  -6  -4   2       75.03       76.60      2.76 o 
  -5  -4   2       45.42       49.94      1.68 o 
  -4  -4   2        0.84        0.51      0.43 o 
  -3  -4   2       20.43       18.05      0.80 o 
  -2  -4   2      115.41      117.88      2.50 o 
  -1  -4   2       26.96       32.97      3.10 o 
   0  -4   2      411.63      424.15      6.95 o 
   1  -4   2        6.47       10.90      0.88 o 
   2  -4   2      346.58      330.72     14.58 o 
   3  -4   2        3.62        2.94      1.01 o 
   4  -4   2        7.43       10.34      1.62 o 
   5  -4   2        4.18        4.76      1.52 o 
   6  -4   2        3.45        3.04      1.74 o 
   7  -4   2        0.09       -0.70      2.68 o 
  -9  -3   2        0.06       -0.84      2.39 o 
  -8  -3   2        4.79        3.89      1.44 o 
  -7  -3   2       16.60       15.14      2.81 o 
  -6  -3   2        7.80        7.90      1.08 o 
  -5  -3   2       12.45       12.55      1.20 o 
  -4  -3   2       12.20       11.67      0.74 o 
  -3  -3   2        0.60        1.31      0.37 o 
  -2  -3   2      245.38      260.32      4.02 o 
  -1  -3   2       39.54       38.42      1.76 o 
   0  -3   2       24.29       19.78      0.65 o 
   1  -3   2       11.78       11.41      0.48 o 
   2  -3   2      460.91      445.40      6.04 o 
   3  -3   2        7.48        8.08      0.85 o 
   4  -3   2      149.84      142.63     10.42 o 
   5  -3   2       57.27       63.55      3.80 o 
   6  -3   2        0.34        1.37      2.04 o 
   7  -3   2        0.24        0.99      1.97 o 
  -9  -2   2        1.99        2.53      1.38 o 
  -8  -2   2       11.30        9.86      1.79 o 
  -7  -2   2       69.54       63.21      5.07 o 
  -6  -2   2        0.15       -0.42      0.53 o 
  -5  -2   2      100.82       97.17      5.24 o 
  -4  -2   2      117.02      127.44      2.85 o 
  -3  -2   2      280.61      296.23      5.63 o 
  -2  -2   2       17.03       19.20      1.14 o 
  -1  -2   2       11.38       12.31      0.46 o 
   0  -2   2      372.75      375.58      9.84 o 
   1  -2   2      493.11      507.12      7.40 o 
   2  -2   2      944.87      957.91     10.71 o 
   3  -2   2        9.42        8.10      0.52 o 
   4  -2   2        0.91        0.60      0.35 o 
   5  -2   2        9.21        9.36      0.95 o 
   6  -2   2        0.47        0.58      0.68 o 
   7  -2   2        0.17       -0.48      1.32 o 
   8  -2   2        1.13       -0.84      2.53 o 
  -9  -1   2        3.78        1.18      1.55 o 
  -8  -1   2        3.42        6.68      1.76 o 
  -7  -1   2       22.23       18.75      4.22 o 
  -6  -1   2        0.97        1.93      1.09 o 
  -5  -1   2       34.65       35.12      1.17 o 
  -4  -1   2       53.34       60.46      2.20 o 
  -3  -1   2        7.08        7.84      0.38 o 
  -2  -1   2      404.99      409.84      4.52 o 
  -1  -1   2      424.14      406.92      5.33 o 
   0  -1   2      217.96      203.19      7.07 o 
   1  -1   2       11.86       17.38      0.99 o 
   2  -1   2     2043.46     2098.61     21.32 o 
   3  -1   2      169.40      163.54      3.97 o 
   4  -1   2       21.43       20.22      0.86 o 
   5  -1   2       61.76       61.00      3.73 o 
   6  -1   2        8.87        8.36      1.05 o 
   7  -1   2        4.37        6.08      1.19 o 
   8  -1   2        1.67        0.52      1.38 o 
  -8   0   2        2.76        2.32      1.29 o 
  -7   0   2        0.09        1.83      1.08 o 
  -6   0   2        0.22        0.34      0.44 o 
  -5   0   2       70.52       65.26      3.14 o 
  -4   0   2      139.78      146.88      3.08 o 
  -3   0   2      596.95      670.84     11.59 o 
  -2   0   2        3.76        3.74      0.35 o 
  -1   0   2     1483.88     1438.24      9.17 o 
   0   0   2     1096.51     1053.70      6.63 o 
   1   0   2     1100.31      980.76     10.61 o 
   2   0   2      203.30      223.10      3.62 o 
   3   0   2      455.04      492.31      8.91 o 
   4   0   2        0.10        1.83      0.70 o 
   5   0   2       11.47       12.17      0.81 o 
   6   0   2      233.76      227.96      5.85 o 
   7   0   2        0.25       -0.39      0.76 o 
   8   0   2        0.06       -0.10      1.07 o 
   9   0   2       10.56       12.39      3.80 o 
  -8   1   2        0.69        0.03      1.08 o 
  -7   1   2        1.70        0.15      1.06 o 
  -6   1   2        6.19        8.69      3.17 o 
  -5   1   2        0.46        1.13      0.70 o 
  -4   1   2       75.24       79.47      2.51 o 
  -3   1   2       68.66       61.88      1.29 o 
  -2   1   2     1738.36     1826.21     18.90 o 
  -1   1   2      231.93      218.56      3.74 o 
   0   1   2      726.90      694.26      7.65 o 
   1   1   2       46.35       52.60      0.65 o 
   2   1   2      923.51      911.44      9.35 o 
   3   1   2      123.74       -0.42      0.42 o 
   4   1   2      212.24      212.70      5.19 o 
   5   1   2        0.10       -0.49      0.49 o 
   6   1   2       19.81       18.48      1.27 o 
   7   1   2        8.38       11.73      2.57 o 
   8   1   2       17.93       12.67      2.68 o 
   9   1   2        2.30        6.25      3.80 o 
  -8   2   2        8.07        8.17      3.66 o 
  -7   2   2        1.48        1.19      1.44 o 
  -6   2   2        0.43        1.34      1.04 o 
  -5   2   2        1.67        0.74      0.52 o 
  -4   2   2       40.34       50.26      8.79 o 
  -3   2   2       29.51       24.30      4.27 o 
  -2   2   2      504.82      540.55     20.11 o 
  -1   2   2       91.61       79.37      1.69 o 
   0   2   2     3468.42     3332.04     37.63 o 
   1   2   2    17515.24    15210.10    131.16 o 
   2   2   2        1.79        1.86      0.13 o 
   3   2   2       19.97       21.34      0.56 o 
   4   2   2       68.30       67.24      1.47 o 
   5   2   2       63.14       64.27      2.23 o 
   6   2   2      164.53      189.60     25.34 o 
   7   2   2      116.51      109.68      3.58 o 
   8   2   2        0.83        1.61      0.97 o 
  -7   3   2        7.02        9.31      2.08 o 
  -6   3   2       22.28       23.46      2.29 o 
  -5   3   2        0.93        1.26      0.73 o 
  -4   3   2        0.49        1.46      0.63 o 
  -3   3   2       27.31       23.59      1.21 o 
  -2   3   2      244.48      276.36      4.99 o 
  -1   3   2        8.54        6.93      0.53 o 
   0   3   2      340.29      330.02      6.86 o 
   1   3   2      732.61      750.93     13.08 o 
   2   3   2       11.70       15.32      0.88 o 
   3   3   2        5.35        4.79      1.06 o 
   4   3   2       45.21       51.46      1.06 o 
   5   3   2       10.11       12.96      1.26 o 
   6   3   2        8.08       10.36      0.80 o 
   7   3   2        4.97        5.02      0.88 o 
   8   3   2        0.11        2.73      0.92 o 
   9   3   2        0.53       -0.14      1.32 o 
  -6   4   2       11.92        8.27      3.45 o 
  -5   4   2        0.00        0.58      0.82 o 
  -4   4   2       15.56       13.85      1.20 o 
  -3   4   2        7.68        8.20      0.91 o 
  -2   4   2       66.59       71.65      2.18 o 
  -1   4   2        0.10       -0.05      0.99 o 
   0   4   2      229.52      258.12      4.58 o 
   1   4   2     1162.30     1143.64     15.99 o 
   2   4   2      698.20      655.42      7.69 o 
   3   4   2        1.66        2.25      0.70 o 
   4   4   2        0.03       -0.21      0.70 o 
   5   4   2        8.98       13.45      1.19 o 
   6   4   2        9.52        8.96      1.29 o 
   7   4   2       22.36       27.52      3.66 o 
   8   4   2       12.78       11.67      1.98 o 
   9   4   2        2.09        0.51      1.83 o 
  -6   5   2        0.21       -1.27      2.39 o 
  -5   5   2        1.12        0.42      3.38 o 
  -4   5   2        3.02        4.43      1.64 o 
  -3   5   2       41.91       52.50      3.68 o 
  -2   5   2        0.51       -0.23      0.57 o 
  -1   5   2       13.17       11.30      1.00 o 
   0   5   2       28.40       31.74      1.34 o 
   1   5   2        3.24        5.15      1.31 o 
   2   5   2      117.03       98.62      4.33 o 
   3   5   2        1.30        2.99      0.74 o 
   4   5   2        2.02        1.80      0.99 o 
   5   5   2        0.71        5.41      2.60 o 
   6   5   2        1.16        1.55      0.90 o 
   7   5   2        0.38        2.09      1.14 o 
   8   5   2        0.77       -0.88      1.08 o 
   9   5   2        1.72        1.83      1.59 o 
  -5   6   2        0.27       -2.11      4.36 o 
  -4   6   2        0.02        0.54      1.83 o 
  -3   6   2        5.20        6.51      1.30 o 
  -2   6   2        0.25        0.85      1.10 o 
  -1   6   2        0.60        1.71      0.87 o 
   0   6   2       85.43       90.34      2.90 o 
   1   6   2        0.48        1.05      0.88 o 
   2   6   2      214.16      179.77      4.62 o 
   3   6   2        0.42        1.97      0.94 o 
   4   6   2        5.14        7.94      1.35 o 
   5   6   2        0.58        1.12      0.94 o 
   6   6   2       23.20       28.07      2.69 o 
   7   6   2        0.17        0.96      1.24 o 
   8   6   2        0.94        1.49      1.38 o 
   9   6   2        3.56        3.06      1.68 o 
  -4   7   2        4.29        2.11      4.36 o 
  -3   7   2       68.66       70.85      4.83 o 
  -2   7   2        9.82       10.16      1.48 o 
  -1   7   2       15.46       20.16      1.63 o 
   0   7   2        0.20        3.15      2.40 o 
   1   7   2        2.52        2.52      0.74 o 
   2   7   2        1.25        1.83      0.57 o 
   3   7   2      100.02       86.26      4.58 o 
   4   7   2        0.91        1.16      0.94 o 
   5   7   2        8.66       10.59      1.94 o 
   6   7   2        1.75        4.22      1.79 o 
   7   7   2        0.10       -1.40      1.64 o 
   8   7   2        0.09       -0.19      1.24 o 
  -2   8   2        0.33        0.43      1.44 o 
  -1   8   2        1.61        1.16      1.08 o 
   0   8   2        3.15        1.03      0.99 o 
   1   8   2       12.43       12.29      1.85 o 
   2   8   2        0.00       -1.31      1.34 o 
   3   8   2       13.28       17.35      2.24 o 
   4   8   2        2.88        3.16      1.35 o 
   5   8   2        1.95        2.75      1.52 o 
   6   8   2        2.35        5.33      2.39 o 
   7   8   2        4.90        4.73      3.38 o 
   8   8   2        3.83        2.06      2.18 o 
  -1   9   2        0.07       -0.14      1.97 o 
   0   9   2        1.84        1.83      1.97 o 
   1   9   2        0.00        0.24      1.24 o 
   2   9   2        0.00       -0.21      1.39 o 
   3   9   2        2.37       -0.33      1.38 o 
   4   9   2        3.39        0.55      1.38 o 
   5   9   2        0.09        0.35      1.44 o 
   6   9   2        0.94        0.86      1.44 o 
   7   9   2        0.31        2.04      2.32 o 
   2  10   2        0.03       -0.99      2.11 o 
   3  10   2        0.33        1.27      3.66 o 
   4  10   2        0.50        0.24      1.35 o 
  -5  -9   3        0.27       -0.35      1.64 o 
  -4  -9   3        0.42        2.82      2.82 o 
  -3  -9   3        2.00        1.41      2.39 o 
  -2  -9   3        0.38        3.94      2.82 o 
  -1  -9   3        0.19       -1.27      2.53 o 
   0  -9   3        0.29       -0.02      1.42 o 
  -7  -8   3       12.45       14.47      2.63 o 
  -6  -8   3       27.53       23.51      3.24 o 
  -5  -8   3        0.91        1.90      2.04 o 
  -4  -8   3        0.33        0.60      1.38 o 
  -3  -8   3        2.89        2.48      1.95 o 
  -2  -8   3       13.55       14.46      1.88 o 
  -1  -8   3       42.70       44.15      3.32 o 
   0  -8   3        1.19        1.06      1.38 o 
   1  -8   3        0.06       -1.30      1.58 o 
   2  -8   3        0.09        0.01      1.22 o 
  -8  -7   3        3.61        5.91      3.24 o 
  -7  -7   3        4.00        3.35      2.02 o 
  -6  -7   3        3.90        3.29      1.66 o 
  -5  -7   3       20.66       21.46      2.26 o 
  -4  -7   3        5.84        8.16      1.12 o 
  -3  -7   3        1.58        0.81      1.02 o 
  -2  -7   3        0.05       -0.76      0.76 o 
  -1  -7   3       28.22       21.81      2.04 o 
   0  -7   3        0.96        0.50      1.08 o 
   1  -7   3        9.66       15.82      5.70 o 
   2  -7   3        1.32       -0.02      1.04 o 
   3  -7   3        3.86        4.37      1.82 o 
   4  -7   3        0.25        3.55      1.74 o 
  -8  -6   3        0.71        1.97      1.97 o 
  -7  -6   3        7.93       12.51      1.96 o 
  -6  -6   3        4.26        4.07      1.07 o 
  -5  -6   3        5.23        5.94      0.99 o 
  -4  -6   3        2.72        3.51      1.46 o 
  -3  -6   3       15.21       14.94      1.12 o 
  -2  -6   3       16.37       15.81      1.68 o 
  -1  -6   3        0.16        1.45      0.77 o 
   0  -6   3        1.12        1.88      0.61 o 
   1  -6   3       10.20       24.87      9.86 o 
   2  -6   3        0.07        1.13      1.41 o 
   3  -6   3        5.54        3.06      2.60 o 
   4  -6   3        0.32        0.43      1.34 o 
   5  -6   3        0.16       -0.44      1.97 o 
  -9  -5   3        0.37        0.70      2.25 o 
  -8  -5   3        0.83       -0.56      1.69 o 
  -7  -5   3        2.74        2.85      0.98 o 
  -6  -5   3       17.99       16.99      1.35 o 
  -5  -5   3       73.58       73.78      2.46 o 
  -4  -5   3        2.90        4.00      0.78 o 
  -3  -5   3       18.90       21.33      1.22 o 
  -2  -5   3      197.18      199.11      4.25 o 
  -1  -5   3        0.35        1.82      0.58 o 
   0  -5   3       13.08       16.86      0.87 o 
   1  -5   3       22.27       25.89      1.83 o 
   2  -5   3        3.61        4.31      1.12 o 
   3  -5   3        4.37        3.17      1.39 o 
   4  -5   3        2.02        4.01      1.64 o 
   5  -5   3        5.74        5.49      1.64 o 
   6  -5   3        1.13       -0.86      1.74 o 
  -9  -4   3        1.15        1.13      2.11 o 
  -8  -4   3        0.19        3.37      2.11 o 
  -7  -4   3       33.96       29.72      3.22 o 
  -6  -4   3       23.51       28.05      1.43 o 
  -5  -4   3        1.51        1.49      0.59 o 
  -4  -4   3       18.83       18.16      2.42 o 
  -3  -4   3       47.79       60.08      1.68 o 
  -2  -4   3      488.46      509.57     10.29 o 
  -1  -4   3       38.27       39.16      1.18 o 
   0  -4   3       61.62       62.80      1.39 o 
   1  -4   3      127.81      142.12      4.96 o 
   2  -4   3        8.76        9.30      1.27 o 
   3  -4   3        2.34        3.53      2.18 o 
   4  -4   3       21.65       19.03      2.09 o 
   5  -4   3        1.40        2.28      1.44 o 
   6  -4   3        0.02       -0.04      1.13 o 
  -9  -3   3        0.97        2.39      2.25 o 
  -8  -3   3        3.90        3.73      1.69 o 
  -7  -3   3        2.06        2.68      1.55 o 
  -6  -3   3       20.70       19.39      1.17 o 
  -5  -3   3      159.37      163.13      4.10 o 
  -4  -3   3        0.30        0.91      0.39 o 
  -3  -3   3       57.57       57.54      1.47 o 
  -2  -3   3        9.89       12.84      0.66 o 
  -1  -3   3        8.44        8.60      0.51 o 
   0  -3   3      359.43      384.31      7.45 o 
   1  -3   3      311.67      315.58      3.25 o 
   2  -3   3       49.81       51.05      1.98 o 
   3  -3   3        0.64        0.18      0.68 o 
   4  -3   3       10.82       11.05      1.44 o 
   5  -3   3       21.60       20.67      2.13 o 
   6  -3   3        0.72       -0.47      1.18 o 
   7  -3   3        0.31        1.54      1.68 o 
  -9  -2   3        1.39       -0.68      1.69 o 
  -8  -2   3        1.27        1.48      1.38 o 
  -7  -2   3        0.20        1.29      1.04 o 
  -6  -2   3       12.50       15.45      1.34 o 
  -5  -2   3        5.05        5.95      0.56 o 
  -4  -2   3        4.80        4.49      0.45 o 
  -3  -2   3       48.06       59.58      2.33 o 
  -2  -2   3      326.81      339.03      9.43 o 
  -1  -2   3        4.42        4.69      0.37 o 
   0  -2   3      349.90      347.85      6.32 o 
   1  -2   3        0.00        0.50      0.44 o 
   2  -2   3       83.08       80.88      5.63 o 
   3  -2   3      188.23      170.26     11.68 o 
   4  -2   3      184.00      176.92      3.34 o 
   5  -2   3        0.08        0.44      0.49 o 
   6  -2   3        0.07        0.81      1.14 o 
   7  -2   3        0.25        1.95      1.54 o 
   8  -2   3        3.08        3.94      2.53 o 
  -9  -1   3        0.04        3.30      2.04 o 
  -8  -1   3        3.25        4.72      1.79 o 
  -7  -1   3       25.28       18.81      3.38 o 
  -6  -1   3        1.54        4.59      2.68 o 
  -5  -1   3       13.91       12.21      1.47 o 
  -4  -1   3        5.10        3.74      0.91 o 
  -3  -1   3      122.49      116.08      1.78 o 
  -2  -1   3      122.04      123.38      2.96 o 
  -1  -1   3      812.00      805.65      8.98 o 
   0  -1   3       71.37       68.66      2.44 o 
   1  -1   3      875.83      808.52     10.16 o 
   2  -1   3       37.34       47.36      0.71 o 
   3  -1   3      498.91      499.73     11.35 o 
   4  -1   3      202.31      187.28      9.79 o 
   5  -1   3       60.50       58.33      1.85 o 
   6  -1   3      327.23      323.45     13.47 o 
   7  -1   3        2.47        6.12      2.39 o 
   8  -1   3        5.62        5.45      1.98 o 
  -8   0   3        2.20        1.41      1.49 o 
  -7   0   3        1.01        0.35      1.10 o 
  -6   0   3       37.74       38.36      2.54 o 
  -5   0   3        2.30        5.84      1.41 o 
  -4   0   3        0.20        0.99      0.33 o 
  -3   0   3       84.02       87.83      2.44 o 
  -2   0   3      950.45      997.90     20.35 o 
  -1   0   3     2269.52     2173.31     14.79 o 
   0   0   3       96.54       94.64      3.22 o 
   1   0   3      677.56      639.02      6.66 o 
   2   0   3       90.82      105.70      2.58 o 
   3   0   3      142.53      149.47      3.60 o 
   4   0   3        7.48        3.57      1.08 o 
   5   0   3       36.66       31.94      5.02 o 
   6   0   3      105.95      103.93      6.34 o 
   7   0   3        0.00        1.11      0.90 o 
   8   0   3        0.21       -0.33      1.24 o 
   9   0   3        6.27       19.29      5.91 o 
  -8   1   3        0.38        1.20      1.42 o 
  -7   1   3        0.90        0.49      1.19 o 
  -6   1   3       64.49       61.26      3.27 o 
  -5   1   3       31.64       27.41      1.99 o 
  -4   1   3        0.00        0.10      0.51 o 
  -3   1   3      438.65      462.83      9.59 o 
  -2   1   3     1630.29     1606.50     18.91 o 
  -1   1   3      988.62     1026.47     16.63 o 
   0   1   3     1234.18     1227.36     16.35 o 
   1   1   3       15.75       14.39      0.54 o 
   2   1   3       96.16       96.91      3.56 o 
   3   1   3      496.99      544.95      9.93 o 
   4   1   3        6.68        6.71      0.71 o 
   5   1   3       86.50       88.03      2.37 o 
   6   1   3      331.79      343.99      9.74 o 
   7   1   3       14.36       13.08      2.25 o 
   8   1   3        3.15        8.54      2.02 o 
   9   1   3        0.65        3.38      2.53 o 
  -7   2   3       13.05       12.87      2.16 o 
  -6   2   3        0.50        0.81      1.14 o 
  -5   2   3        2.15        2.32      1.76 o 
  -4   2   3       55.18       49.71      1.47 o 
  -3   2   3      127.57      140.49      2.65 o 
  -2   2   3       56.29       62.45      1.58 o 
  -1   2   3        2.43        3.37      0.31 o 
   0   2   3       53.50       56.21      1.00 o 
   1   2   3      139.66      144.72      1.92 o 
   2   2   3      523.53      506.90      5.28 o 
   3   2   3      196.81      172.94      2.52 o 
   4   2   3        0.91        0.15      0.33 o 
   5   2   3       23.54       23.39      1.05 o 
   6   2   3      119.94      118.13      3.85 o 
   7   2   3       48.03       51.37      6.40 o 
   8   2   3        2.53        3.28      1.06 o 
   9   2   3        0.32       -0.92      3.24 o 
  -7   3   3        2.74        3.17      1.90 o 
  -6   3   3        0.30        0.14      1.27 o 
  -5   3   3       16.17       22.25      2.24 o 
  -4   3   3        1.27        1.94      0.57 o 
  -3   3   3      124.14      143.24     12.59 o 
  -2   3   3      314.56      344.10     25.78 o 
  -1   3   3      214.65      210.91      4.36 o 
   0   3   3      485.49      474.53      6.86 o 
   1   3   3        9.53        8.84      0.59 o 
   2   3   3       76.41       69.91      2.47 o 
   3   3   3      158.71      164.28      4.27 o 
   4   3   3       71.54       67.15      4.44 o 
   5   3   3      161.33      150.32      4.62 o 
   6   3   3        7.73        8.77      0.70 o 
   7   3   3      208.89      196.04     11.21 o 
   8   3   3        1.76        3.90      1.48 o 
   9   3   3        0.32       -1.54      1.54 o 
  -6   4   3        0.22       -0.99      1.49 o 
  -5   4   3        0.27        1.30      1.24 o 
  -4   4   3        8.02        9.23      2.51 o 
  -3   4   3       57.55       64.51      9.45 o 
  -2   4   3        5.20        4.95      0.81 o 
  -1   4   3       23.05       27.74      3.28 o 
   0   4   3       94.26       98.87     13.45 o 
   1   4   3       35.27       34.18      1.17 o 
   2   4   3     1314.95     1210.04     21.19 o 
   3   4   3        2.84        0.78      0.60 o 
   4   4   3      175.02      189.39      5.68 o 
   5   4   3        8.06       13.60      1.35 o 
   6   4   3        1.20        0.89      0.84 o 
   7   4   3        0.21        1.29      2.68 o 
   8   4   3       10.13        8.79      1.97 o 
   9   4   3        0.00       -1.63      1.74 o 
  -6   5   3        1.49        2.39      2.25 o 
  -5   5   3        1.44        2.06      1.68 o 
  -4   5   3       12.72       14.16      1.64 o 
  -3   5   3       25.79       34.57      3.14 o 
  -2   5   3       15.33       18.64      2.30 o 
  -1   5   3        0.27        0.17      0.56 o 
   0   5   3        0.11       -0.38      0.50 o 
   1   5   3        7.33       10.84      1.03 o 
   2   5   3      242.31      226.88      5.00 o 
   3   5   3       10.63       10.31      1.18 o 
   4   5   3        0.04       -0.84      0.84 o 
   5   5   3       85.43       85.29      3.75 o 
   6   5   3        0.32       -0.79      0.99 o 
   7   5   3       39.23       48.47      3.21 o 
   8   5   3        2.97        2.88      2.18 o 
   9   5   3        0.03       -0.56      1.39 o 
  -5   6   3        4.36        6.90      3.24 o 
  -4   6   3        0.75        0.22      1.48 o 
  -3   6   3        0.03       -0.58      1.06 o 
  -2   6   3       14.51       23.01      2.30 o 
  -1   6   3        0.12        0.50      0.68 o 
   0   6   3       13.47       16.16      1.27 o 
   1   6   3        0.17        0.96      0.93 o 
   2   6   3      152.83      132.33      8.10 o 
   3   6   3       15.17       14.40      1.83 o 
   4   6   3       45.62       41.38      2.39 o 
   5   6   3       23.59       21.15      2.06 o 
   6   6   3       11.51       11.70      2.04 o 
   7   6   3        0.81       -1.26      1.90 o 
   8   6   3        8.84       10.84      2.02 o 
   9   6   3        0.23        2.91      2.68 o 
  -4   7   3       14.38        8.87      3.38 o 
  -3   7   3       29.60       32.21      9.01 o 
  -2   7   3        2.05        3.09      1.35 o 
  -1   7   3        0.84       -0.16      0.96 o 
   0   7   3        0.00       -0.86      0.86 o 
   1   7   3       17.66       16.12      1.76 o 
   2   7   3      173.65      174.80      7.16 o 
   3   7   3        0.58       -0.22      1.27 o 
   4   7   3        4.98        5.56      1.24 o 
   5   7   3        2.22        2.33      1.22 o 
   6   7   3       16.80       19.88      3.38 o 
   7   7   3        1.89        4.27      1.58 o 
   8   7   3        6.31        5.84      2.33 o 
  -2   8   3        1.42        1.77      1.90 o 
  -1   8   3        4.46        7.00      3.21 o 
   0   8   3        7.25        8.13      1.60 o 
   1   8   3        2.21        7.80      2.11 o 
   2   8   3        3.14        6.42      3.45 o 
   3   8   3       25.96       23.36      2.53 o 
   4   8   3        1.07        0.99      1.62 o 
   5   8   3        9.06       10.66      2.96 o 
   6   8   3        0.24       -0.11      1.22 o 
   7   8   3        1.44       -0.80      1.74 o 
   8   8   3        1.02        1.97      2.82 o 
  -1   9   3        0.88        1.27      2.53 o 
   0   9   3        1.58        0.00      1.97 o 
   1   9   3        0.59        3.03      1.89 o 
   2   9   3        6.10        5.46      1.76 o 
   3   9   3        6.34        6.90      3.73 o 
   4   9   3        0.34        0.28      2.11 o 
   5   9   3        4.61        5.37      2.18 o 
   6   9   3        2.42        1.91      1.68 o 
   3  10   3        0.61        0.47      1.48 o 
   4  10   3        0.27       -1.43      2.25 o 
  -5  -9   4        3.76        2.96      3.24 o 
  -4  -9   4        0.11       -1.55      2.82 o 
  -3  -9   4        1.50        0.84      2.25 o 
  -2  -9   4        3.87        7.89      3.38 o 
  -1  -9   4        3.75        5.91      2.68 o 
  -6  -8   4       18.94       13.97      2.53 o 
  -5  -8   4       14.28       18.93      2.98 o 
  -4  -8   4        0.14        0.79      1.44 o 
  -3  -8   4        0.73        2.20      1.10 o 
  -2  -8   4       19.20       20.89      2.39 o 
  -1  -8   4        5.28        5.03      1.43 o 
   0  -8   4       23.85       21.05      3.94 o 
   1  -8   4        2.93        8.94      3.03 o 
   2  -8   4        0.02       -0.51      1.68 o 
  -7  -7   4        0.13        1.07      1.68 o 
  -6  -7   4       26.95       28.81      5.14 o 
  -5  -7   4       10.31        9.21      1.28 o 
  -4  -7   4        2.72        0.93      0.82 o 
  -3  -7   4        1.76        3.08      1.07 o 
  -2  -7   4      162.75      170.97      6.59 o 
  -1  -7   4        1.26       -1.18      1.18 o 
   0  -7   4        3.04        3.31      1.48 o 
   1  -7   4        0.09        1.28      1.38 o 
   2  -7   4        3.43        2.32      1.69 o 
   3  -7   4       17.07       13.53      4.01 o 
  -8  -6   4        0.40       -1.41      2.39 o 
  -7  -6   4        3.15        4.17      2.68 o 
  -6  -6   4        9.50       10.23      1.26 o 
  -5  -6   4      165.34      161.29     18.37 o 
  -4  -6   4        0.46        0.82      0.76 o 
  -3  -6   4        6.17        7.33      0.99 o 
  -2  -6   4        0.29       -0.39      0.66 o 
  -1  -6   4        2.59        2.96      1.13 o 
   0  -6   4       53.58       66.00      3.57 o 
   1  -6   4        1.61        3.88      1.38 o 
   2  -6   4        2.43        2.83      1.28 o 
   3  -6   4        6.65        7.29      2.25 o 
   4  -6   4        1.22       -0.56      1.32 o 
  -8  -5   4        0.13       -2.11      2.11 o 
  -7  -5   4        8.46        8.94      1.58 o 
  -6  -5   4       98.60       98.07      3.45 o 
  -5  -5   4       61.17       61.12      5.24 o 
  -4  -5   4        3.81        3.76      0.79 o 
  -3  -5   4        7.59        8.82      0.96 o 
  -2  -5   4       41.88       46.05      1.65 o 
  -1  -5   4        0.16       -0.51      0.51 o 
   0  -5   4       17.88       15.72      2.00 o 
   1  -5   4        3.19        3.58      2.75 o 
   2  -5   4       10.67        8.94      2.11 o 
   3  -5   4       83.91       85.92      4.63 o 
   4  -5   4        0.13       -0.38      1.12 o 
   5  -5   4        3.20        5.93      1.96 o 
  -8  -4   4        2.76        3.45      1.58 o 
  -7  -4   4        2.14        3.71      1.48 o 
  -6  -4   4        6.28        5.93      1.03 o 
  -5  -4   4       28.00       27.29      1.30 o 
  -4  -4   4       23.84       24.01      1.31 o 
  -3  -4   4      245.23      268.98      5.60 o 
  -2  -4   4       66.53       66.64      1.84 o 
  -1  -4   4      104.03      113.25      2.44 o 
   0  -4   4       77.91       72.95      2.79 o 
   1  -4   4       31.34       33.94      2.02 o 
   2  -4   4       27.83       26.18      4.44 o 
   3  -4   4       37.57       38.11      2.19 o 
   4  -4   4       65.74       77.22      3.73 o 
   5  -4   4        0.32        0.99      1.44 o 
   6  -4   4        2.70        4.82      2.04 o 
  -9  -3   4        1.25       -1.97      2.25 o 
  -8  -3   4        0.57        0.49      1.19 o 
  -7  -3   4        0.06        1.11      1.83 o 
  -6  -3   4      113.66       98.55      7.34 o 
  -5  -3   4      121.64      116.06      4.66 o 
  -4  -3   4       57.96       60.63      1.68 o 
  -3  -3   4      367.34      363.28      6.26 o 
  -2  -3   4       12.31       11.15      0.64 o 
  -1  -3   4       96.78       92.24      2.92 o 
   0  -3   4        8.69       10.58      0.46 o 
   1  -3   4       48.75       45.22      1.78 o 
   2  -3   4       10.34       13.30      1.14 o 
   3  -3   4       20.21       20.22      1.52 o 
   4  -3   4       13.65       11.95      1.52 o 
   5  -3   4        5.63        6.13      1.42 o 
   6  -3   4        0.19        0.01      1.14 o 
   7  -3   4        0.03       -1.68      1.68 o 
  -8  -2   4        0.15        2.48      1.44 o 
  -7  -2   4        6.84        5.71      2.96 o 
  -6  -2   4       62.44       57.63      2.91 o 
  -5  -2   4       80.72       69.91      3.20 o 
  -4  -2   4        0.70        0.86      0.60 o 
  -3  -2   4       13.49       10.74      1.34 o 
  -2  -2   4       11.05        9.89      0.74 o 
  -1  -2   4     1360.28     1432.40     18.82 o 
   0  -2   4        0.88        0.84      0.43 o 
   1  -2   4      285.02      309.32      6.47 o 
   2  -2   4      293.52      332.81     10.21 o 
   3  -2   4      127.51      133.42      4.07 o 
   4  -2   4        0.94        2.53      0.84 o 
   5  -2   4       14.72       20.61      4.51 o 
   6  -2   4        8.25        5.96      1.45 o 
   7  -2   4        6.27        8.04      5.70 o 
   8  -2   4        1.85        2.88      2.08 o 
  -8  -1   4        0.33       -0.13      1.20 o 
  -7  -1   4        0.82        0.74      1.08 o 
  -6  -1   4       17.74       28.40     10.07 o 
  -5  -1   4        5.88        6.16      0.94 o 
  -4  -1   4        7.30        8.36      0.91 o 
  -3  -1   4      150.68      127.03      9.52 o 
  -2  -1   4        0.42        0.21      0.28 o 
  -1  -1   4       45.03       41.85      1.30 o 
   0  -1   4       95.82       84.90      1.36 o 
   1  -1   4       39.70       38.27      0.96 o 
   2  -1   4       53.97       50.76      2.70 o 
   3  -1   4       59.27       67.18      1.52 o 
   4  -1   4        7.33        6.61      0.57 o 
   5  -1   4      128.84      132.49      3.31 o 
   6  -1   4       10.20       11.82      1.23 o 
   7  -1   4        4.84        7.96      1.89 o 
   8  -1   4        0.08        1.43      1.68 o 
  -8   0   4        0.41       -0.16      1.22 o 
  -7   0   4       25.22       22.02      2.19 o 
  -6   0   4       49.47       44.26      2.83 o 
  -5   0   4        0.84        1.92      0.88 o 
  -4   0   4       81.81       87.18      3.13 o 
  -3   0   4      143.67      143.40      5.49 o 
  -2   0   4       35.30       26.97      1.14 o 
  -1   0   4      726.17      719.10      7.87 o 
   0   0   4      208.72      208.40      5.87 o 
   1   0   4      122.02      119.67      1.82 o 
   2   0   4     1594.75     1685.09     20.53 o 
   3   0   4      535.62      586.59      8.69 o 
   4   0   4      121.08      115.48      3.92 o 
   5   0   4      119.72      134.36      3.31 o 
   6   0   4        5.42        8.38      1.51 o 
   7   0   4        1.86        1.08      0.93 o 
   8   0   4        1.60        0.29      1.34 o 
  -8   1   4        1.15        2.21      1.59 o 
  -7   1   4       14.79       12.50      1.84 o 
  -6   1   4        2.20        3.68      2.46 o 
  -5   1   4        2.61        2.99      0.94 o 
  -4   1   4        0.52        0.56      1.27 o 
  -3   1   4       11.39       10.30      1.83 o 
  -2   1   4      163.27      162.03      3.88 o 
  -1   1   4      136.43      128.58      1.69 o 
   0   1   4       41.93       43.08      1.36 o 
   1   1   4      152.38      150.06      2.16 o 
   2   1   4      578.82      569.23      9.76 o 
   3   1   4      310.94      322.73      9.13 o 
   4   1   4      162.00      155.83      3.81 o 
   5   1   4        0.07        0.18      0.47 o 
   6   1   4        7.78        8.25      1.04 o 
   7   1   4       19.29       19.74      1.57 o 
   8   1   4        9.71       10.63      2.04 o 
   9   1   4        0.04       -0.42      2.11 o 
  -7   2   4        0.34        0.35      2.60 o 
  -6   2   4        5.77        3.95      1.44 o 
  -5   2   4        0.13        0.70      0.99 o 
  -4   2   4       12.34       14.07      1.54 o 
  -3   2   4        1.08        0.84      0.25 o 
  -2   2   4      132.95      127.15      9.96 o 
  -1   2   4      130.56      129.70      2.12 o 
   0   2   4       26.12       25.37      0.75 o 
   1   2   4      194.24      211.22      3.02 o 
   2   2   4       32.46       29.61      0.68 o 
   3   2   4       14.61       17.76      0.59 o 
   4   2   4      154.33      152.17      3.83 o 
   5   2   4        3.53        3.12      0.84 o 
   6   2   4       67.47       61.63      7.53 o 
   7   2   4       53.68       50.22      2.31 o 
   8   2   4        3.40        2.33      1.34 o 
   9   2   4        0.21        1.49      1.52 o 
  -7   3   4        0.13       -1.48      1.79 o 
  -6   3   4        3.63        3.97      1.74 o 
  -5   3   4        3.19        9.29      1.79 o 
  -4   3   4        0.06        0.99      0.88 o 
  -3   3   4        7.87        9.38      0.58 o 
  -2   3   4       66.15       69.29      2.02 o 
  -1   3   4      291.32      284.93      4.83 o 
   0   3   4      202.27      195.48      3.28 o 
   1   3   4        7.70        7.42      0.62 o 
   2   3   4        2.47        3.38      0.56 o 
   3   3   4      280.17      266.52      3.36 o 
   4   3   4      124.34      124.81      4.40 o 
   5   3   4       29.10       29.69      1.07 o 
   6   3   4       24.61       21.26      1.09 o 
   7   3   4       17.97       18.07      1.96 o 
   8   3   4        0.08        0.77      1.39 o 
   9   3   4        9.98        9.86      3.59 o 
  -6   4   4        0.39        0.10      3.17 o 
  -5   4   4        2.86        3.53      1.42 o 
  -4   4   4        2.90        4.30      1.14 o 
  -3   4   4        4.19        4.63      1.06 o 
  -2   4   4       22.13       26.49      2.13 o 
  -1   4   4       50.16       52.49      1.69 o 
   0   4   4        9.00       12.34      1.27 o 
   1   4   4     1028.78     1005.41     14.88 o 
   2   4   4     1126.17     1075.43     14.58 o 
   3   4   4      155.99      153.65     12.39 o 
   4   4   4       15.75       16.88      3.45 o 
   5   4   4        0.01       -0.81      0.81 o 
   6   4   4       53.54       50.69      3.08 o 
   7   4   4      170.14      170.09      7.32 o 
   8   4   4        6.46        5.36      2.46 o 
   9   4   4        0.32        0.06      1.48 o 
  -5   5   4        3.62        4.23      1.66 o 
  -4   5   4        8.18        9.46      1.76 o 
  -3   5   4        0.26        0.97      0.68 o 
  -2   5   4       28.95       24.19      2.73 o 
  -1   5   4       75.66       73.86      2.42 o 
   0   5   4       27.82       27.82      1.41 o 
   1   5   4        0.02       -0.36      0.44 o 
   2   5   4       35.53       32.92      1.40 o 
   3   5   4       11.91       10.57      1.27 o 
   4   5   4        0.00        2.51      1.48 o 
   5   5   4       29.13       35.44      2.24 o 
   6   5   4       12.15       12.08      1.68 o 
   7   5   4        0.02        1.15      1.24 o 
   8   5   4        1.84        2.99      2.18 o 
   9   5   4        1.30        0.25      1.54 o 
  -4   6   4        1.57        2.84      1.62 o 
  -3   6   4        0.55       -0.90      0.90 o 
  -2   6   4       12.41        9.43      1.28 o 
  -1   6   4       20.75       21.04      1.60 o 
   0   6   4        0.30        1.95      0.79 o 
   1   6   4      112.87      118.39      3.14 o 
   2   6   4      177.29      160.43      6.12 o 
   3   6   4        2.46        1.55      1.00 o 
   4   6   4       16.54       17.31      1.88 o 
   5   6   4        1.46        1.25      1.08 o 
   6   6   4        1.13        1.90      1.69 o 
   7   6   4       48.68       46.31      3.37 o 
   8   6   4        9.68       10.69      2.28 o 
   9   6   4        1.03        2.82      2.96 o 
  -3   7   4        1.13        0.94      1.16 o 
  -2   7   4        5.85        6.84      1.42 o 
  -1   7   4        0.34       -0.23      0.87 o 
   0   7   4        6.06        2.30      1.74 o 
   1   7   4        9.99       11.58      1.14 o 
   2   7   4       33.07       35.98      2.73 o 
   3   7   4       13.67       11.62      1.90 o 
   4   7   4        7.66        8.89      2.25 o 
   5   7   4       11.35        9.62      1.78 o 
   6   7   4        4.37        3.71      1.56 o 
   7   7   4        2.73        2.33      1.58 o 
   8   7   4        3.06        3.49      1.88 o 
  -2   8   4        0.88        3.52      2.53 o 
  -1   8   4        0.68       -0.79      1.34 o 
   0   8   4        3.60        3.11      1.14 o 
   1   8   4        5.36       10.09      2.32 o 
   2   8   4       34.29       29.14      3.24 o 
   3   8   4        5.28        8.77      2.18 o 
   4   8   4        0.17        0.16      1.15 o 
   5   8   4        2.01        6.98      6.20 o 
   6   8   4        3.27        5.70      2.04 o 
   7   8   4        0.08       -0.18      1.35 o 
   0   9   4        0.73       -1.07      1.74 o 
   1   9   4        0.38        0.63      2.25 o 
   2   9   4        1.33        0.42      1.35 o 
   3   9   4       18.04       15.18      2.32 o 
   4   9   4        8.61        3.41      2.11 o 
   5   9   4        0.00        0.52      1.58 o 
   6   9   4        0.94        2.03      1.90 o 
  -4  -9   5        1.78        3.94      3.24 o 
  -3  -9   5        0.00       -1.13      2.11 o 
  -2  -9   5        1.63        1.41      2.25 o 
  -6  -8   5        3.20        1.25      1.84 o 
  -5  -8   5        2.69        1.89      1.82 o 
  -4  -8   5        0.35        0.67      2.89 o 
  -3  -8   5        0.74        2.77      1.56 o 
  -2  -8   5        5.71        5.01      1.64 o 
  -1  -8   5       60.94       56.20      6.34 o 
   0  -8   5        5.27        7.89      2.32 o 
   1  -8   5        2.13        3.36      1.82 o 
  -7  -7   5        0.11        0.42      2.39 o 
  -6  -7   5       18.22       14.82      3.24 o 
  -5  -7   5        0.08        1.28      1.73 o 
  -4  -7   5       18.25       21.47      2.60 o 
  -3  -7   5        8.42        7.45      1.86 o 
  -2  -7   5        0.16        0.30      0.94 o 
  -1  -7   5        8.37        9.17      2.89 o 
   0  -7   5       15.68       15.11      2.39 o 
   1  -7   5        0.01        0.35      1.34 o 
   2  -7   5       12.21       11.73      2.20 o 
   3  -7   5        0.00       -0.96      1.56 o 
  -8  -6   5        0.46        1.97      2.68 o 
  -7  -6   5        0.00       -1.83      1.83 o 
  -6  -6   5       69.79       68.60      3.23 o 
  -5  -6   5        3.06        3.98      1.39 o 
  -4  -6   5        3.08        6.97      1.42 o 
  -3  -6   5        6.37        8.68      1.17 o 
  -2  -6   5        0.71        1.69      0.78 o 
  -1  -6   5      153.56      168.85      8.03 o 
   0  -6   5      125.93      120.67      5.17 o 
   1  -6   5        0.82       -0.28      1.41 o 
   2  -6   5        8.90        9.70      3.10 o 
   3  -6   5        0.51        0.49      1.10 o 
   4  -6   5        1.62       -0.14      1.44 o 
  -8  -5   5        0.75       -0.14      1.69 o 
  -7  -5   5        1.77        0.82      1.14 o 
  -6  -5   5        1.59        5.65      2.36 o 
  -5  -5   5       92.80      101.97      3.44 o 
  -4  -5   5        1.05        2.05      0.75 o 
  -3  -5   5        1.91        1.61      1.41 o 
  -2  -5   5        1.16        1.27      0.66 o 
  -1  -5   5       34.53       34.98      1.35 o 
   0  -5   5       16.83       17.17      1.74 o 
   1  -5   5        4.17        3.53      1.34 o 
   2  -5   5       51.06       50.98      2.87 o 
   3  -5   5        1.33        1.29      1.22 o 
   4  -5   5       27.04       24.21      3.73 o 
   5  -5   5        2.58        4.20      2.06 o 
  -8  -4   5        0.87        4.78      3.80 o 
  -7  -4   5        1.46        1.55      1.19 o 
  -6  -4   5        0.41        2.39      1.04 o 
  -5  -4   5       10.72       11.57      2.16 o 
  -4  -4   5       13.16       13.02      0.96 o 
  -3  -4   5        4.74        4.24      0.78 o 
  -2  -4   5       32.78       37.03      1.38 o 
  -1  -4   5      108.97       99.94      2.27 o 
   0  -4   5        0.85        1.00      0.36 o 
   1  -4   5        1.72        4.18      1.20 o 
   2  -4   5      145.33      141.73      9.50 o 
   3  -4   5       52.34       52.87      3.18 o 
   4  -4   5        1.54       -0.42      1.14 o 
   5  -4   5        4.95        5.11      1.56 o 
   6  -4   5        5.16        3.73      2.09 o 
  -8  -3   5        1.75        1.23      1.58 o 
  -7  -3   5        0.27       -0.38      1.01 o 
  -6  -3   5        4.74        3.96      2.53 o 
  -5  -3   5      278.53      249.88     13.92 o 
  -4  -3   5      163.24      166.51      3.79 o 
  -3  -3   5        0.99        1.35      0.51 o 
  -2  -3   5       99.59      116.37      2.94 o 
  -1  -3   5      395.59      431.61      7.18 o 
   0  -3   5      183.55      182.75      5.34 o 
   1  -3   5        1.86       -0.08      1.62 o 
   2  -3   5       17.92       17.14      1.58 o 
   3  -3   5       53.66       52.45      2.89 o 
   4  -3   5       42.25       39.06      2.47 o 
   5  -3   5        1.26        1.40      1.18 o 
   6  -3   5        6.23        7.61      2.75 o 
   7  -3   5        4.85       10.55      2.37 o 
  -8  -2   5       11.68        9.30      2.06 o 
  -7  -2   5        2.24        0.87      1.24 o 
  -6  -2   5       82.95       76.49      6.34 o 
  -5  -2   5        0.17        1.14      3.24 o 
  -4  -2   5        2.66        3.67      0.79 o 
  -3  -2   5       95.04       85.23      3.51 o 
  -2  -2   5      684.35      762.29     37.67 o 
  -1  -2   5      178.72      212.44      4.97 o 
   0  -2   5        2.04        4.22      0.83 o 
   1  -2   5        2.43        3.28      1.41 o 
   2  -2   5        0.36        0.56      0.54 o 
   3  -2   5        3.89        5.47      0.90 o 
   4  -2   5       35.34       33.76      2.19 o 
   5  -2   5        0.17       -0.25      0.84 o 
   6  -2   5       12.80       10.95      2.04 o 
   7  -2   5        1.60        5.70      1.99 o 
  -8  -1   5        0.10        1.95      1.68 o 
  -7  -1   5        1.05        0.45      1.14 o 
  -6  -1   5        1.25        2.27      1.04 o 
  -5  -1   5      136.08      138.51      5.03 o 
  -4  -1   5      359.51      357.49      9.49 o 
  -3  -1   5        2.24        2.80      0.40 o 
  -2  -1   5        2.30        2.07      0.34 o 
  -1  -1   5      367.45      355.83     22.93 o 
   0  -1   5      316.55      302.13      4.41 o 
   1  -1   5      340.20      364.50     13.03 o 
   2  -1   5      142.72      156.31      2.29 o 
   3  -1   5       13.62       12.09      0.87 o 
   4  -1   5       11.87       10.41      0.71 o 
   5  -1   5        0.00        0.92      0.51 o 
   6  -1   5       14.43       16.32      2.75 o 
   7  -1   5        4.94        6.41      1.89 o 
   8  -1   5        0.22       -0.42      1.55 o 
  -8   0   5        1.20        2.82      1.74 o 
  -7   0   5        0.37        0.43      2.18 o 
  -6   0   5        0.27        0.77      1.14 o 
  -5   0   5       10.42       15.06      1.97 o 
  -4   0   5       18.31       22.44      1.52 o 
  -3   0   5        7.40        6.34      0.88 o 
  -2   0   5      298.84      322.09      3.54 o 
  -1   0   5      202.17      218.82      7.77 o 
   0   0   5      328.39      321.92      9.37 o 
   1   0   5     1383.61     1504.62     22.54 o 
   2   0   5      206.58      214.47      3.44 o 
   3   0   5        9.63       10.08      0.57 o 
   4   0   5        0.00       -0.07      0.34 o 
   5   0   5       73.22       73.13      2.61 o 
   6   0   5        0.48        0.63      0.67 o 
   7   0   5        0.37       -0.99      1.28 o 
   8   0   5        0.08        5.52      4.22 o 
  -8   1   5        0.08        1.47      1.72 o 
  -7   1   5        1.47       -0.74      1.34 o 
  -6   1   5       18.89       14.47      2.19 o 
  -5   1   5       24.49       27.86      2.32 o 
  -4   1   5        9.25       12.68      1.32 o 
  -3   1   5       36.51       38.28      2.18 o 
  -2   1   5       94.15       97.00      2.84 o 
  -1   1   5      159.88      171.25      6.28 o 
   0   1   5      482.74      495.39      6.80 o 
   1   1   5      122.09      122.97      2.16 o 
   2   1   5        1.65        1.28      0.63 o 
   3   1   5       26.91       31.66      1.03 o 
   4   1   5      127.58      135.74      2.98 o 
   5   1   5       70.29       67.31      2.13 o 
   6   1   5       53.58       54.19      2.28 o 
   7   1   5       43.38       40.89      4.56 o 
   8   1   5        4.36        5.46      1.74 o 
   9   1   5        5.54        4.22      3.10 o 
  -7   2   5        1.12        0.78      1.52 o 
  -6   2   5        9.03       10.93      2.13 o 
  -5   2   5       25.45       21.31      2.18 o 
  -4   2   5       28.99       30.65      2.39 o 
  -3   2   5       20.73       16.97      1.35 o 
  -2   2   5        0.72        3.99      1.62 o 
  -1   2   5        0.03        0.14      0.24 o 
   0   2   5      108.94      106.96      3.17 o 
   1   2   5       17.11       17.75      1.62 o 
   2   2   5      118.64      113.90      2.99 o 
   3   2   5        0.01        0.35      0.58 o 
   4   2   5       19.24       21.35      0.86 o 
   5   2   5        0.37        1.47      0.56 o 
   6   2   5       17.15       15.21      1.59 o 
   7   2   5       31.10       32.12      1.89 o 
   8   2   5        1.90        0.88      1.34 o 
   9   2   5        4.47        5.35      3.10 o 
  -7   3   5        0.01       -0.32      1.58 o 
  -6   3   5       12.19       12.23      1.98 o 
  -5   3   5       23.31       19.87      5.00 o 
  -4   3   5        4.96        6.40      3.17 o 
  -3   3   5       20.85       20.31      1.74 o 
  -2   3   5       64.80       61.12      3.32 o 
  -1   3   5      164.83      163.42      3.17 o 
   0   3   5       13.46       11.36      0.69 o 
   1   3   5      335.76      340.52      7.49 o 
   2   3   5      169.07      178.39      3.00 o 
   3   3   5       11.40       10.48      1.08 o 
   4   3   5      272.40      263.10     10.17 o 
   5   3   5        1.20        1.14      0.47 o 
   6   3   5      137.79      128.15      8.26 o 
   7   3   5       27.21       28.98      2.40 o 
   8   3   5        0.03        0.52      1.28 o 
   9   3   5        0.04        0.95      1.74 o 
  -6   4   5        3.74        3.90      2.08 o 
  -5   4   5        3.49       14.14     10.42 o 
  -4   4   5        0.40        0.52      1.14 o 
  -3   4   5        6.44        8.72      2.32 o 
  -2   4   5       29.14       29.49      1.26 o 
  -1   4   5       28.10       27.79      1.15 o 
   0   4   5       15.49       15.17      1.22 o 
   1   4   5        1.94        2.90      0.94 o 
   2   4   5        0.07        0.79      0.37 o 
   3   4   5        3.87        3.50      0.91 o 
   4   4   5        1.79        3.22      0.91 o 
   5   4   5       26.38       25.56      2.02 o 
   6   4   5       15.40       19.66      3.24 o 
   7   4   5        0.24        0.04      0.91 o 
   8   4   5        3.07        2.21      1.64 o 
   9   4   5        1.20        1.76      1.99 o 
  -5   5   5        4.86        4.10      3.10 o 
  -4   5   5        4.47        3.77      1.48 o 
  -3   5   5       11.34       14.40      1.98 o 
  -2   5   5       38.85       41.52      1.82 o 
  -1   5   5       19.09       17.12      1.21 o 
   0   5   5       10.88       11.31      0.91 o 
   1   5   5      102.98      107.83      2.83 o 
   2   5   5      102.27       91.26      6.80 o 
   3   5   5        9.11        8.51      1.34 o 
   4   5   5       13.31       12.26      1.34 o 
   5   5   5       19.19       19.63      1.68 o 
   6   5   5        0.24        1.66      1.14 o 
   7   5   5       23.77       25.97      5.49 o 
   8   5   5       21.43       20.03      2.48 o 
   9   5   5        0.15       -0.69      1.48 o 
  -4   6   5        0.87        2.39      1.39 o 
  -3   6   5        0.89        1.72      1.24 o 
  -2   6   5       10.12       13.30      1.30 o 
  -1   6   5        0.01        1.10      0.80 o 
   0   6   5       15.01       14.71      1.20 o 
   1   6   5       16.92       15.90      1.08 o 
   2   6   5       16.69       19.32      1.76 o 
   3   6   5       51.79       44.73      5.63 o 
   4   6   5        1.79        1.09      1.08 o 
   5   6   5       24.76       22.12      2.39 o 
   6   6   5        2.23        2.72      1.32 o 
   7   6   5        4.48        4.14      1.72 o 
   8   6   5        1.87        2.58      1.94 o 
  -3   7   5        2.24        2.93      1.64 o 
  -2   7   5        1.76        5.53      2.20 o 
  -1   7   5       10.25        8.77      1.45 o 
   0   7   5        0.18       -0.90      0.90 o 
   1   7   5        8.15        9.74      2.33 o 
   2   7   5        1.95        1.54      1.48 o 
   3   7   5        6.99        4.41      1.66 o 
   4   7   5        3.13        2.27      1.28 o 
   5   7   5       20.38       25.94      3.59 o 
   6   7   5        5.27        2.28      1.34 o 
   7   7   5        9.39       11.83      2.26 o 
   8   7   5        8.95        7.26      3.17 o 
  -2   8   5        1.82        0.20      2.18 o 
  -1   8   5        0.41        0.37      1.07 o 
   0   8   5        1.29        1.21      3.59 o 
   1   8   5        0.00        0.40      1.15 o 
   2   8   5       15.50       13.32      2.33 o 
   3   8   5       12.50       10.72      2.02 o 
   4   8   5        0.03        5.48      5.35 o 
   5   8   5        0.14        3.61      1.72 o 
   6   8   5        0.08        1.29      2.60 o 
   7   8   5        0.96        1.69      2.11 o 
   0   9   5        0.78        0.78      3.03 o 
   1   9   5        2.45        1.74      1.78 o 
   2   9   5       11.31        9.22      3.87 o 
   3   9   5        8.00        5.71      3.31 o 
   4   9   5        0.01        0.19      2.89 o 
   5   9   5        0.94        2.79      4.22 o 
   6   9   5        0.01        2.61      1.92 o 
  -5  -8   6        0.72        2.25      2.82 o 
  -4  -8   6        4.70       10.14      3.38 o 
  -3  -8   6        1.32        0.63      1.39 o 
  -2  -8   6        0.00        0.27      1.97 o 
  -1  -8   6        0.04        1.93      1.48 o 
   0  -8   6        0.30       -0.07      1.38 o 
   1  -8   6        0.10        2.60      2.89 o 
  -6  -7   6        2.29        5.21      3.10 o 
  -5  -7   6        0.51        0.51      1.88 o 
  -4  -7   6        2.48        4.80      1.34 o 
  -3  -7   6       11.81       12.20      1.67 o 
  -2  -7   6        1.03        0.62      1.41 o 
  -1  -7   6        0.19        1.12      1.25 o 
   0  -7   6        3.90        4.51      2.32 o 
   1  -7   6        1.45        0.91      1.48 o 
   2  -7   6        0.10        1.13      1.69 o 
   3  -7   6        1.70        0.96      1.44 o 
  -7  -6   6        0.11        1.55      2.39 o 
  -6  -6   6        5.59        9.04      1.92 o 
  -5  -6   6       15.12       14.43      2.80 o 
  -4  -6   6       27.26       32.29      3.37 o 
  -3  -6   6        5.65        7.12      1.13 o 
  -2  -6   6        8.59       11.07      1.22 o 
  -1  -6   6        9.68        8.59      1.48 o 
   0  -6   6       80.73       83.52     10.84 o 
   1  -6   6       32.92       26.74      5.07 o 
   2  -6   6        7.51        4.75      1.68 o 
   3  -6   6        1.01       -1.44      1.44 o 
   4  -6   6        0.30        0.72      1.34 o 
  -8  -5   6        2.80        3.10      2.96 o 
  -7  -5   6        0.05        1.76      1.55 o 
  -6  -5   6        0.29        1.49      1.34 o 
  -5  -5   6        0.54       -0.27      0.76 o 
  -4  -5   6        6.01        7.74      1.14 o 
  -3  -5   6       15.25       16.68      1.34 o 
  -2  -5   6        8.73        9.43      1.10 o 
  -1  -5   6      295.58      286.82      8.00 o 
   0  -5   6       19.41       21.00      4.15 o 
   1  -5   6       22.23       21.13      3.31 o 
   2  -5   6        2.26        4.30      1.45 o 
   3  -5   6       18.37       18.00      2.25 o 
   4  -5   6        5.90        3.86      1.92 o 
   5  -5   6        4.84        3.54      1.85 o 
  -8  -4   6       11.72       10.38      2.44 o 
  -7  -4   6        0.61        0.68      1.28 o 
  -6  -4   6        0.03        0.88      1.90 o 
  -5  -4   6      102.11      100.58      3.05 o 
  -4  -4   6      180.99      170.96      4.31 o 
  -3  -4   6        9.92       13.06      1.10 o 
  -2  -4   6       15.01       16.59      1.16 o 
  -1  -4   6       67.95       65.01      1.84 o 
   0  -4   6       23.90       21.32      1.58 o 
   1  -4   6      149.21      153.76      5.68 o 
   2  -4   6        9.04       11.14      1.45 o 
   3  -4   6        0.52        0.87      2.53 o 
   4  -4   6       18.00       17.29      2.43 o 
   5  -4   6        6.40        9.45      2.06 o 
   6  -4   6        0.00        2.32      1.99 o 
  -8  -3   6        2.16        0.60      2.46 o 
  -7  -3   6        0.15       -0.20      1.14 o 
  -6  -3   6        1.65        2.96      1.39 o 
  -5  -3   6      196.45      195.96      6.96 o 
  -4  -3   6       21.75       23.72      1.16 o 
  -3  -3   6        0.70        0.32      0.46 o 
  -2  -3   6       14.05       13.50      1.22 o 
  -1  -3   6        3.10        2.89      0.85 o 
   0  -3   6       33.13       28.21      1.27 o 
   1  -3   6       33.35       36.08      1.92 o 
   2  -3   6        2.48        4.27      0.99 o 
   3  -3   6       15.42       14.40      3.31 o 
   4  -3   6       41.45       37.39      2.64 o 
   5  -3   6        3.01        5.43      2.11 o 
   6  -3   6       19.69       19.78      2.60 o 
   7  -3   6        0.07        1.66      1.72 o 
  -8  -2   6        9.92       14.65      2.44 o 
  -7  -2   6        1.80        3.98      1.58 o 
  -6  -2   6        5.57        6.75      1.45 o 
  -5  -2   6        2.94        1.37      1.13 o 
  -4  -2   6      102.41      102.15      7.81 o 
  -3  -2   6        4.64        4.03      0.94 o 
  -2  -2   6      150.58      149.06      5.69 o 
  -1  -2   6       98.24      108.64      2.64 o 
   0  -2   6        6.32        5.31      0.57 o 
   1  -2   6        3.17        1.96      0.83 o 
   2  -2   6       29.55       30.42      3.10 o 
   3  -2   6        1.75        1.28      0.74 o 
   4  -2   6        1.36        1.39      1.04 o 
   5  -2   6       48.28       46.02      2.97 o 
   6  -2   6        0.44        0.96      1.24 o 
   7  -2   6        1.50        0.63      1.29 o 
  -8  -1   6        1.26        0.34      1.54 o 
  -7  -1   6        1.94        1.10      1.44 o 
  -6  -1   6        5.69        9.19      1.78 o 
  -5  -1   6      155.70      141.97      5.52 o 
  -4  -1   6       67.24       60.20      2.80 o 
  -3  -1   6      116.74      110.60      3.81 o 
  -2  -1   6      333.32      332.16      5.24 o 
  -1  -1   6       54.19       50.37      3.45 o 
   0  -1   6        5.35        5.75      0.51 o 
   1  -1   6       32.40       32.69      1.17 o 
   2  -1   6       37.09       44.46      1.04 o 
   3  -1   6       40.41       41.60      1.61 o 
   4  -1   6        7.36       10.24      1.18 o 
   5  -1   6        3.92        5.57      1.24 o 
   6  -1   6        0.12        0.56      1.04 o 
   7  -1   6        0.72        0.59      1.22 o 
   8  -1   6        0.78        1.43      1.62 o 
  -8   0   6        2.71        2.08      1.92 o 
  -7   0   6        0.44        1.65      1.48 o 
  -6   0   6        4.94        4.92      1.34 o 
  -5   0   6       84.90       86.63      4.02 o 
  -4   0   6       11.05       13.12      1.54 o 
  -3   0   6      164.30      148.75      4.73 o 
  -2   0   6        0.96        2.26      0.83 o 
  -1   0   6      296.01      317.00      4.83 o 
   0   0   6      172.91      193.96      3.38 o 
   1   0   6       82.47       90.65      4.19 o 
   2   0   6       92.18      102.70      2.71 o 
   3   0   6        7.53       10.01      1.73 o 
   4   0   6      105.04      107.06      2.61 o 
   5   0   6        4.70        5.23      0.99 o 
   6   0   6       30.13       26.36      4.12 o 
   7   0   6       14.40       14.83      2.08 o 
   8   0   6        2.37        2.59      1.97 o 
  -7   1   6        1.79        2.55      1.84 o 
  -6   1   6        0.00        0.42      1.14 o 
  -5   1   6        1.00        1.35      1.18 o 
  -4   1   6        0.01        2.25      1.27 o 
  -3   1   6       14.49       11.42      1.20 o 
  -2   1   6        0.04        0.40      0.54 o 
  -1   1   6       29.46       27.96      0.79 o 
   0   1   6      120.21      125.70      2.36 o 
   1   1   6       67.36       67.64      1.59 o 
   2   1   6       31.17       39.51      1.61 o 
   3   1   6       66.85       71.15      1.85 o 
   4   1   6       25.39       27.14      1.10 o 
   5   1   6        0.46        1.13      0.59 o 
   6   1   6       23.95       27.82      1.81 o 
   7   1   6        0.84        1.58      0.88 o 
   8   1   6        6.91        3.46      1.79 o 
  -7   2   6        0.85        1.51      2.18 o 
  -6   2   6       11.23       11.88      1.98 o 
  -5   2   6        6.40        4.58      1.49 o 
  -4   2   6        4.36        3.34      1.55 o 
  -3   2   6        0.01        0.35      1.20 o 
  -2   2   6        2.83        1.16      1.83 o 
  -1   2   6       40.25       40.74      1.85 o 
   0   2   6      230.52      251.94      4.39 o 
   1   2   6       42.29       44.17      1.28 o 
   2   2   6      229.67      244.30      5.96 o 
   3   2   6      232.80      222.52      4.37 o 
   4   2   6       97.18       90.95      2.36 o 
   5   2   6       49.44       43.04      2.44 o 
   6   2   6      142.18      159.17     10.49 o 
   7   2   6       17.36       18.85      3.58 o 
   8   2   6        0.16        0.49      1.19 o 
   9   2   6        8.97       12.81      4.08 o 
  -6   3   6        4.38        5.77      1.84 o 
  -5   3   6        0.03       -0.65      1.28 o 
  -4   3   6        0.56        0.00      0.80 o 
  -3   3   6        9.27        7.21      1.24 o 
  -2   3   6        8.22        7.78      0.97 o 
  -1   3   6       17.48       20.48      0.98 o 
   0   3   6        1.42        4.27      1.34 o 
   1   3   6        8.55        8.76      1.20 o 
   2   3   6       29.46       31.41      1.09 o 
   3   3   6      270.49      244.73      4.28 o 
   4   3   6        9.73       12.84      1.23 o 
   5   3   6      106.96      100.51      5.97 o 
   6   3   6       44.38       38.87      3.08 o 
   7   3   6        1.80        3.89      2.75 o 
   8   3   6        0.93        0.56      1.39 o 
   9   3   6        0.21        3.38      2.82 o 
  -6   4   6        0.92        2.25      1.92 o 
  -5   4   6        0.07        1.92      1.58 o 
  -4   4   6        0.01       -1.04      1.04 o 
  -3   4   6        3.13        4.20      1.38 o 
  -2   4   6       15.89       13.73      0.87 o 
  -1   4   6       21.74       18.31      1.59 o 
   0   4   6       10.09       12.68      1.46 o 
   1   4   6       38.68       37.45      1.37 o 
   2   4   6        0.12        0.42      0.50 o 
   3   4   6       29.05       26.54      1.94 o 
   4   4   6      116.39      109.33      4.38 o 
   5   4   6       13.97       16.08      1.79 o 
   6   4   6        7.76        6.93      3.24 o 
   7   4   6        0.03        1.06      1.29 o 
   8   4   6        8.10        9.00      2.68 o 
   9   4   6        0.91        4.04      2.24 o 
  -5   5   6        0.02       -0.50      1.58 o 
  -4   5   6        0.53        1.50      1.32 o 
  -3   5   6        0.71        1.89      1.38 o 
  -2   5   6        8.02        6.70      1.28 o 
  -1   5   6       28.04       30.19      2.27 o 
   0   5   6       26.74       24.70      1.42 o 
   1   5   6       60.08       55.86      1.86 o 
   2   5   6       29.75       26.51      1.17 o 
   3   5   6        5.99       12.74      1.49 o 
   4   5   6        0.06        2.53      1.13 o 
   5   5   6        2.31        0.49      1.10 o 
   6   5   6        8.40        7.63      1.41 o 
   7   5   6        0.12       -1.20      1.62 o 
   8   5   6        0.97        0.32      3.17 o 
   9   5   6        0.00        2.66      2.14 o 
  -4   6   6        0.11       -0.14      1.97 o 
  -3   6   6        0.30        0.70      1.42 o 
  -2   6   6        0.19        0.63      1.10 o 
  -1   6   6       16.45       15.50      1.36 o 
   0   6   6        1.10        1.50      0.84 o 
   1   6   6        6.39        6.69      0.90 o 
   2   6   6       55.24       52.14      4.51 o 
   3   6   6       91.61       86.17      7.67 o 
   4   6   6       61.63       52.22      8.94 o 
   5   6   6        2.91        6.10      1.68 o 
   6   6   6       17.01       17.21      4.29 o 
   7   6   6        7.63        3.31      1.79 o 
   8   6   6       28.30       26.62      3.23 o 
  -3   7   6        3.33        3.96      1.69 o 
  -2   7   6        0.34       -1.56      1.56 o 
  -1   7   6        9.67        9.10      1.36 o 
   0   7   6       19.94       18.33      1.57 o 
   1   7   6       20.55       23.53      3.66 o 
   2   7   6        6.60       10.28      1.75 o 
   3   7   6       33.75       35.43      2.67 o 
   4   7   6        4.90        4.14      1.52 o 
   5   7   6        3.29        4.86      2.53 o 
   6   7   6        0.01       -1.38      1.38 o 
   7   7   6        0.23       -0.92      2.18 o 
   8   7   6        0.00        5.91      3.38 o 
  -1   8   6        7.89       11.97      3.94 o 
   0   8   6        3.14        1.01      1.76 o 
   1   8   6        8.81       10.00      2.11 o 
   2   8   6        3.41        2.53      1.59 o 
   3   8   6       12.58        9.03      1.84 o 
   4   8   6        0.52       -0.68      1.34 o 
   5   8   6        2.64        2.14      1.62 o 
   6   8   6        0.44        0.00      1.55 o 
   7   8   6        3.36        4.29      1.79 o 
   1   9   6        1.44        0.54      1.43 o 
   2   9   6        0.63       -0.23      1.54 o 
   3   9   6        0.41       -1.14      2.53 o 
   4   9   6        1.30        1.17      1.78 o 
   5   9   6        0.17       -2.34      2.34 o 
   6   9   6        0.09       -0.92      1.59 o 
  -4  -8   7        4.39        2.82      2.82 o 
  -3  -8   7        0.41        0.25      1.44 o 
  -2  -8   7        0.88        1.29      1.45 o 
  -1  -8   7        0.16        1.83      2.46 o 
   0  -8   7        1.37        0.25      1.56 o 
  -6  -7   7        0.87        0.99      1.83 o 
  -5  -7   7        1.12        1.88      1.48 o 
  -4  -7   7        3.16        3.61      1.30 o 
  -3  -7   7       23.57       24.35      2.91 o 
  -2  -7   7        0.90       -0.11      1.24 o 
  -1  -7   7        0.52        0.53      1.18 o 
   0  -7   7        0.53        0.42      1.62 o 
   1  -7   7       18.57       29.87      8.10 o 
   2  -7   7        0.00       -0.89      1.56 o 
  -7  -6   7        2.86        0.28      1.97 o 
  -6  -6   7        2.73        1.39      1.54 o 
  -5  -6   7        4.76        4.58      1.44 o 
  -4  -6   7       13.21       14.77      1.61 o 
  -3  -6   7       21.90       21.79      3.66 o 
  -2  -6   7        7.33       10.27      1.54 o 
  -1  -6   7       23.51       21.22      2.02 o 
   0  -6   7       96.07       99.13      4.88 o 
   1  -6   7        5.49        5.11      1.74 o 
   2  -6   7        0.34        1.97      2.18 o 
   3  -6   7        0.16       -0.28      1.97 o 
  -7  -5   7        0.04       -1.55      1.90 o 
  -6  -5   7        8.85        8.74      4.29 o 
  -5  -5   7        0.97        0.51      1.31 o 
  -4  -5   7        7.03        7.46      1.18 o 
  -3  -5   7       20.22       21.44      1.55 o 
  -2  -5   7        1.07        9.39      4.84 o 
  -1  -5   7        4.73        5.22      4.79 o 
   0  -5   7       25.59       23.68      2.13 o 
   1  -5   7       85.01       85.30      4.44 o 
   2  -5   7        2.07        4.82      2.04 o 
   3  -5   7        5.05        3.52      1.59 o 
   4  -5   7        1.80        4.80      1.66 o 
   5  -5   7        3.27        2.91      1.98 o 
  -7  -4   7        3.82        2.33      1.38 o 
  -6  -4   7        0.00        0.08      1.01 o 
  -5  -4   7       54.43       51.25      3.33 o 
  -4  -4   7        0.12       -0.68      0.68 o 
  -3  -4   7       22.69       22.43      1.45 o 
  -2  -4   7       21.99       23.42      1.32 o 
  -1  -4   7       18.80       17.39      1.00 o 
   0  -4   7      319.22      322.65      9.81 o 
   1  -4   7      228.16      233.54      8.39 o 
   2  -4   7       61.12       56.95      4.22 o 
   3  -4   7       50.15       51.75      3.35 o 
   4  -4   7        1.50        0.77      1.29 o 
   5  -4   7        1.08        1.42      1.64 o 
  -8  -3   7        0.00        0.39      1.68 o 
  -7  -3   7        1.24        0.48      1.34 o 
  -6  -3   7       14.57       10.51      1.64 o 
  -5  -3   7        1.36        1.41      1.48 o 
  -4  -3   7       99.49       97.34      2.77 o 
  -3  -3   7       27.75       29.16      2.43 o 
  -2  -3   7        1.01        1.22      1.48 o 
  -1  -3   7       38.41       37.69      1.42 o 
   0  -3   7      264.67      240.89      5.48 o 
   1  -3   7        8.42        9.69      1.18 o 
   2  -3   7      160.35      152.41      5.66 o 
   3  -3   7        0.55        2.40      1.13 o 
   4  -3   7        3.72        2.47      1.38 o 
   5  -3   7        8.58        7.83      2.89 o 
   6  -3   7        0.00       -0.07      1.22 o 
  -8  -2   7        4.45        6.55      2.39 o 
  -7  -2   7        2.34        3.62      1.44 o 
  -6  -2   7        0.44        0.82      1.34 o 
  -5  -2   7        1.93        3.36      3.66 o 
  -4  -2   7        2.03        2.91      0.94 o 
  -3  -2   7       93.80      100.27      2.47 o 
  -2  -2   7       57.93       57.68      1.65 o 
  -1  -2   7        1.85        2.15      0.50 o 
   0  -2   7        2.55        2.47      0.46 o 
   1  -2   7      139.30      126.99      7.46 o 
   2  -2   7        1.07       -0.21      1.90 o 
   3  -2   7       44.39       41.93      2.24 o 
   4  -2   7       12.74       12.78      1.66 o 
   5  -2   7        1.52        0.02      0.88 o 
   6  -2   7        1.65        1.78      1.69 o 
   7  -2   7        1.99        4.59      2.25 o 
  -7  -1   7        0.07        1.83      1.59 o 
  -6  -1   7        0.18       -0.80      1.14 o 
  -5  -1   7        1.44        3.02      1.18 o 
  -4  -1   7      596.86      636.41     18.57 o 
  -3  -1   7      105.08      103.77      3.73 o 
  -2  -1   7       71.57       80.85      2.86 o 
  -1  -1   7        1.98        2.72      1.62 o 
   0  -1   7      152.24      172.01      3.44 o 
   1  -1   7       50.84       49.17      2.98 o 
   2  -1   7      194.40      186.32      3.38 o 
   3  -1   7       24.79       24.94      1.68 o 
   4  -1   7       24.64       25.41      1.78 o 
   5  -1   7       34.60       24.84      2.23 o 
   6  -1   7        5.77        4.66      1.48 o 
   7  -1   7        1.48        0.56      1.97 o 
  -7   0   7        9.66       12.11      2.58 o 
  -6   0   7       10.90        7.43      1.54 o 
  -5   0   7       75.85       74.43      3.93 o 
  -4   0   7       31.21       31.60      2.20 o 
  -3   0   7       52.09       51.38      2.53 o 
  -2   0   7       29.04       24.69      0.86 o 
  -1   0   7      234.77      265.85      4.64 o 
   0   0   7      224.07      244.47      4.56 o 
   1   0   7       68.04       71.54      2.13 o 
   2   0   7       32.35       34.05      1.42 o 
   3   0   7       39.20       40.68      1.31 o 
   4   0   7        9.53       10.74      0.99 o 
   5   0   7       44.36       37.30      2.79 o 
   6   0   7        0.00        0.00      0.99 o 
   7   0   7        5.94        9.69      2.82 o 
   8   0   7        6.53        7.50      2.14 o 
  -7   1   7        0.46        1.31      1.56 o 
  -6   1   7        0.06        1.97      1.59 o 
  -5   1   7        8.79        9.07      1.84 o 
  -4   1   7      216.51      231.78      8.04 o 
  -3   1   7      510.94      505.22     13.99 o 
  -2   1   7       61.73       55.97      3.24 o 
  -1   1   7       16.42       17.91      1.39 o 
   0   1   7        3.48        8.54      0.79 o 
   1   1   7        1.14        0.75      0.43 o 
   2   1   7        0.46       -0.02      0.37 o 
   3   1   7      153.71      166.00      3.68 o 
   4   1   7        0.14        1.13      1.06 o 
   5   1   7        1.77        0.12      0.56 o 
   6   1   7       12.86       11.79      1.37 o 
   7   1   7        7.21        9.66      1.79 o 
   8   1   7        4.08        6.48      3.24 o 
  -6   2   7        0.19        1.58      1.58 o 
  -5   2   7        4.07        5.27      1.68 o 
  -4   2   7        3.05        1.89      3.17 o 
  -3   2   7       13.92       14.24      4.08 o 
  -2   2   7       52.22       55.39      2.47 o 
  -1   2   7       19.90       21.59      0.82 o 
   0   2   7       26.81       29.52      1.31 o 
   1   2   7       16.69       17.32      1.10 o 
   2   2   7      125.29      121.78      4.21 o 
   3   2   7       54.54       61.27      2.57 o 
   4   2   7       37.61       34.31      2.09 o 
   5   2   7       35.26       33.12      4.79 o 
   6   2   7       20.92       19.45      1.96 o 
   7   2   7        6.91        8.71      1.26 o 
   8   2   7        8.63       16.90      4.08 o 
  -6   3   7        1.42       -0.59      1.68 o 
  -5   3   7        1.47        2.80      1.52 o 
  -4   3   7        5.87        8.24      1.62 o 
  -3   3   7       27.39       28.58      2.39 o 
  -2   3   7       47.97       44.80      5.49 o 
  -1   3   7        2.99        3.07      1.15 o 
   0   3   7       41.36       48.45      1.82 o 
   1   3   7      102.98      105.48      2.60 o 
   2   3   7       92.15       95.84      2.43 o 
   3   3   7        1.70        2.12      0.83 o 
   4   3   7       36.20       37.66      1.91 o 
   5   3   7        7.20        6.76      0.72 o 
   6   3   7        1.36        0.72      1.14 o 
   7   3   7        7.30       11.41      1.94 o 
   8   3   7       10.61       10.96      2.60 o 
  -5   4   7        2.93        5.16      1.86 o 
  -4   4   7        1.63        2.06      1.27 o 
  -3   4   7        0.14        0.82      1.01 o 
  -2   4   7        0.32       -0.99      1.34 o 
  -1   4   7        0.93        0.42      1.09 o 
   0   4   7        9.16       10.12      1.70 o 
   1   4   7        1.13        0.95      0.64 o 
   2   4   7       38.18       36.74      1.32 o 
   3   4   7        1.81        2.42      1.33 o 
   4   4   7       21.62       21.92      2.02 o 
   5   4   7       11.73       14.41      1.72 o 
   6   4   7       38.06       39.91      2.94 o 
   7   4   7        6.91        9.98      1.83 o 
   8   4   7        6.22        3.23      1.61 o 
  -5   5   7        3.52        3.72      1.82 o 
  -4   5   7        5.65        4.91      1.68 o 
  -3   5   7        0.89        0.81      1.32 o 
  -2   5   7        0.15        0.28      1.00 o 
  -1   5   7        8.00        7.69      0.97 o 
   0   5   7        2.90        4.66      0.87 o 
   1   5   7       33.63       35.82      1.67 o 
   2   5   7       49.78       41.83      1.59 o 
   3   5   7        9.54       10.06      1.69 o 
   4   5   7       69.10       70.48      5.63 o 
   5   5   7        7.06       10.15      1.84 o 
   6   5   7        4.27        7.01      1.44 o 
   7   5   7        3.05        2.39      1.83 o 
   8   5   7        3.86        1.90      1.79 o 
  -4   6   7        0.76        3.00      1.94 o 
  -3   6   7        0.14       -0.83      1.34 o 
  -2   6   7        0.02        0.37      1.14 o 
  -1   6   7        8.31        7.25      1.16 o 
   0   6   7        4.24        3.80      1.39 o 
   1   6   7        0.88        2.68      0.90 o 
   2   6   7       18.58       15.60      2.13 o 
   3   6   7       12.41       15.27      4.22 o 
   4   6   7        1.35        3.67      1.22 o 
   5   6   7       15.62       15.24      4.86 o 
   6   6   7        0.07        0.89      1.97 o 
   7   6   7        2.27        1.52      1.64 o 
   8   6   7        0.01       -0.72      1.48 o 
  -2   7   7        3.45        2.65      3.17 o 
  -1   7   7        4.56        3.40      1.69 o 
   0   7   7        1.71        2.59      1.13 o 
   1   7   7        3.82        5.10      1.45 o 
   2   7   7       50.31       47.98      4.22 o 
   3   7   7        1.42        2.08      1.83 o 
   4   7   7       17.01       18.68      2.42 o 
   5   7   7        5.79       10.12      2.60 o 
   6   7   7        0.00        1.43      1.76 o 
   7   7   7        0.60        0.02      1.28 o 
  -1   8   7        0.65        4.36      2.68 o 
   0   8   7        1.51        0.26      2.46 o 
   1   8   7        0.18        3.06      1.68 o 
   2   8   7        0.07        0.14      1.19 o 
   3   8   7        1.36       -0.57      4.36 o 
   4   8   7       14.18       10.96      4.51 o 
   5   8   7        3.33        1.34      1.59 o 
   6   8   7        4.12        5.13      2.23 o 
   7   8   7        0.01       -0.47      1.44 o 
   1   9   7        0.73        1.21      1.86 o 
   2   9   7        0.91        2.86      2.13 o 
   3   9   7        0.10       -2.00      2.00 o 
   4   9   7        0.46       -2.04      2.09 o 
   5   9   7        0.56        0.97      3.03 o 
  -5  -7   8        0.55        0.99      2.11 o 
  -4  -7   8        4.06        1.54      2.18 o 
  -3  -7   8        5.31       10.96      2.33 o 
  -2  -7   8        0.10       -0.42      1.38 o 
  -1  -7   8        0.39        3.79      1.98 o 
   0  -7   8       19.36       19.52      3.03 o 
   1  -7   8        0.77       -0.10      1.48 o 
  -6  -6   8        0.68        0.97      1.48 o 
  -5  -6   8        1.28        0.63      1.19 o 
  -4  -6   8        5.19        2.86      1.78 o 
  -3  -6   8        0.00        0.32      0.87 o 
  -2  -6   8        4.77        2.94      2.53 o 
  -1  -6   8        5.79        8.22      1.78 o 
   0  -6   8        0.95        3.94      2.82 o 
   1  -6   8        0.47        0.36      1.41 o 
   2  -6   8        2.20        2.42      1.84 o 
   3  -6   8        0.09        0.11      1.44 o 
  -7  -5   8        0.09        2.56      4.72 o 
  -6  -5   8        6.57        7.90      2.04 o 
  -5  -5   8        4.66        3.03      1.59 o 
  -4  -5   8        1.04        0.80      1.34 o 
  -3  -5   8       30.68       33.03      2.02 o 
  -2  -5   8        6.07        5.37      0.98 o 
  -1  -5   8        1.56        3.38      1.39 o 
   0  -5   8        0.00       -0.60      0.98 o 
   1  -5   8        0.44        2.02      1.22 o 
   2  -5   8        0.45        1.53      1.52 o 
   3  -5   8        1.68        2.49      1.88 o 
   4  -5   8        6.12        3.32      1.82 o 
  -7  -4   8        8.21       11.39      2.28 o 
  -6  -4   8        1.65        1.72      1.48 o 
  -5  -4   8        0.08        0.33      1.08 o 
  -4  -4   8       14.99       10.55      1.34 o 
  -3  -4   8       47.16       45.56      2.60 o 
  -2  -4   8        0.95        0.93      0.66 o 
  -1  -4   8       14.67       13.48      0.98 o 
   0  -4   8        0.35       -1.04      1.04 o 
   1  -4   8      315.63      304.79     10.40 o 
   2  -4   8        0.00       -1.10      1.14 o 
   3  -4   8       19.67       17.13      2.39 o 
   4  -4   8        3.72        6.05      3.24 o 
   5  -4   8        6.06        6.35      1.98 o 
  -7  -3   8        0.00        1.16      1.64 o 
  -6  -3   8        0.52        1.20      1.19 o 
  -5  -3   8        8.84       12.51      1.99 o 
  -4  -3   8        2.24        2.39      1.13 o 
  -3  -3   8        0.18        0.68      0.64 o 
  -2  -3   8       17.40       18.43      1.19 o 
  -1  -3   8      107.43      110.52      3.08 o 
   0  -3   8      189.30      168.37      4.60 o 
   1  -3   8      181.81      176.16     11.90 o 
   2  -3   8       19.03       18.36      3.73 o 
   3  -3   8        4.39        5.52      1.76 o 
   4  -3   8       17.55       18.59      2.09 o 
   5  -3   8       14.70       11.78      2.18 o 
   6  -3   8        0.48        0.94      1.74 o 
  -7  -2   8       37.47       40.55      3.82 o 
  -6  -2   8        0.83        2.09      1.58 o 
  -5  -2   8        1.60        2.40      1.22 o 
  -4  -2   8      138.33      141.79      5.38 o 
  -3  -2   8       40.38       37.82      2.40 o 
  -2  -2   8       17.87       20.70      2.16 o 
  -1  -2   8        2.25        5.04      0.68 o 
   0  -2   8       35.74       32.98      1.36 o 
   1  -2   8      197.07      194.55      4.29 o 
   2  -2   8      304.34      286.44      8.75 o 
   3  -2   8       27.43       23.05      1.98 o 
   4  -2   8        8.09       10.36      1.62 o 
   5  -2   8       10.73       10.98      1.83 o 
   6  -2   8        5.72        7.57      2.14 o 
   7  -2   8        2.36        2.71      2.04 o 
  -7  -1   8        7.75        7.96      2.10 o 
  -6  -1   8        1.20        2.51      1.64 o 
  -5  -1   8        0.16       -1.39      1.39 o 
  -4  -1   8      134.89      145.08      5.82 o 
  -3  -1   8        4.18        7.08      1.22 o 
  -2  -1   8       33.14       31.84      1.20 o 
  -1  -1   8       45.46       43.05      1.98 o 
   0  -1   8       17.86       20.30      1.08 o 
   1  -1   8       73.15       73.21      1.95 o 
   2  -1   8        2.97        3.02      0.48 o 
   3  -1   8        0.52        0.35      0.74 o 
   4  -1   8        0.63       -0.22      1.41 o 
   5  -1   8       37.78       32.20      2.80 o 
   6  -1   8        6.36        4.73      1.44 o 
   7  -1   8       10.26        5.26      1.74 o 
  -7   0   8       11.92       14.74      2.68 o 
  -6   0   8        1.37        1.72      1.38 o 
  -5   0   8        4.61        6.20      1.68 o 
  -4   0   8        1.11        0.60      1.14 o 
  -3   0   8       44.33       43.04      3.73 o 
  -2   0   8       23.90       19.12      1.52 o 
  -1   0   8      231.73      224.80      4.44 o 
   0   0   8      114.90      125.88      3.39 o 
   1   0   8       20.05       18.08      1.22 o 
   2   0   8      211.29      205.84      5.54 o 
   3   0   8        4.42        4.46      0.95 o 
   4   0   8       12.94       10.65      0.88 o 
   5   0   8       11.01       10.02      3.17 o 
   6   0   8       26.43       25.30      2.60 o 
   7   0   8        9.50       11.63      2.30 o 
   8   0   8        0.06        2.82      3.10 o 
  -6   1   8        1.06        2.91      2.46 o 
  -5   1   8       19.39       17.56      2.16 o 
  -4   1   8      103.46      100.23      4.71 o 
  -3   1   8       16.38       17.07      1.89 o 
  -2   1   8       15.92       14.01      2.68 o 
  -1   1   8      280.31      270.68     15.42 o 
   0   1   8       11.58       11.88      0.89 o 
   1   1   8       41.57       40.99      1.49 o 
   2   1   8        0.10        1.64      0.65 o 
   3   1   8        0.33        0.84      0.93 o 
   4   1   8        0.02       -0.28      0.57 o 
   5   1   8        4.17        4.04      0.89 o 
   6   1   8        0.89        0.44      0.83 o 
   7   1   8        0.63        1.13      1.69 o 
   8   1   8        0.00       -1.41      2.68 o 
  -6   2   8        0.60        2.04      1.69 o 
  -5   2   8       11.51       10.40      1.78 o 
  -4   2   8       31.13       30.24      2.53 o 
  -3   2   8       32.95       30.24      2.08 o 
  -2   2   8       16.83       13.29      2.96 o 
  -1   2   8        0.17        0.37      0.48 o 
   0   2   8       80.72       93.68      2.42 o 
   1   2   8       60.68       62.87      2.04 o 
   2   2   8        0.11        1.31      0.62 o 
   3   2   8        2.32        1.45      0.61 o 
   4   2   8        6.35        6.43      0.82 o 
   5   2   8       26.64       24.03      1.47 o 
   6   2   8       37.08       33.39      1.86 o 
   7   2   8        1.04       -1.18      1.18 o 
   8   2   8       12.58       19.01      4.51 o 
  -6   3   8        0.57        1.72      1.54 o 
  -5   3   8        0.37        1.22      1.69 o 
  -4   3   8        2.91        1.52      1.28 o 
  -3   3   8        0.50        2.08      1.14 o 
  -2   3   8       10.02       10.77      2.11 o 
  -1   3   8       10.55        9.92      0.70 o 
   0   3   8        4.00        3.53      1.56 o 
   1   3   8       30.25       37.53      1.53 o 
   2   3   8       16.88       20.13      1.69 o 
   3   3   8        0.67        1.81      1.52 o 
   4   3   8        1.64        0.16      1.12 o 
   5   3   8       44.01       35.40      1.62 o 
   6   3   8        6.58        8.20      1.82 o 
   7   3   8       14.44       15.19      1.92 o 
   8   3   8       10.74       16.19      3.38 o 
  -5   4   8        2.12        1.85      1.84 o 
  -4   4   8        3.92        6.20      3.38 o 
  -3   4   8        2.77        4.45      1.90 o 
  -2   4   8       13.01       16.29      1.82 o 
  -1   4   8        0.98        1.72      0.57 o 
   0   4   8       22.19       22.96      1.35 o 
   1   4   8       62.46       61.84      2.68 o 
   2   4   8        0.01        0.24      0.62 o 
   3   4   8       83.78       78.66      2.37 o 
   4   4   8        7.80        8.93      1.44 o 
   5   4   8        6.08        9.15      1.69 o 
   6   4   8       20.76       24.90      2.40 o 
   7   4   8       38.14       39.27      4.36 o 
   8   4   8        1.03        1.62      1.59 o 
  -4   5   8        0.13       -0.28      1.69 o 
  -3   5   8        0.09        1.97      1.29 o 
  -2   5   8        0.09        0.84      1.15 o 
  -1   5   8        1.85        1.23      0.73 o 
   0   5   8        0.43        0.20      0.64 o 
   1   5   8        4.97        4.71      2.57 o 
   2   5   8        3.98        1.96      0.69 o 
   3   5   8        9.64       11.00      1.61 o 
   4   5   8        4.33        3.58      1.69 o 
   5   5   8        0.04       -0.13      1.90 o 
   6   5   8        0.33        3.11      1.76 o 
   7   5   8        0.36        1.16      1.55 o 
   8   5   8        0.32        0.72      1.48 o 
  -3   6   8        0.01        0.84      1.97 o 
  -2   6   8        1.97       -0.50      1.42 o 
  -1   6   8        7.82       10.07      2.53 o 
   0   6   8        3.85        2.85      0.90 o 
   1   6   8        7.88        8.67      1.41 o 
   2   6   8        0.00        4.31      3.45 o 
   3   6   8        0.12       -0.77      1.76 o 
   4   6   8        2.02        1.50      1.42 o 
   5   6   8        1.22        3.22      3.31 o 
   6   6   8        3.82        4.20      1.78 o 
   7   6   8        0.30        1.76      2.04 o 
   8   6   8        0.00        0.87      1.62 o 
  -2   7   8        0.71        1.63      1.86 o 
  -1   7   8        3.01        2.55      1.69 o 
   0   7   8        0.52       -0.78      1.76 o 
   1   7   8        0.40       -0.56      1.38 o 
   2   7   8        0.45        0.75      1.42 o 
   3   7   8        0.71        1.82      1.58 o 
   4   7   8        3.98        6.45      5.21 o 
   5   7   8        1.91        2.59      1.64 o 
   6   7   8        0.64        2.82      1.69 o 
   7   7   8        0.11        1.10      1.64 o 
   0   8   8        0.59        3.66      3.24 o 
   1   8   8        2.26        2.86      1.77 o 
   2   8   8        0.75        3.08      2.02 o 
   3   8   8       10.29        9.91      2.26 o 
   4   8   8        0.10       -0.44      1.42 o 
   5   8   8        6.97        4.53      2.46 o 
   6   8   8        0.00        2.66      1.74 o 
   3   9   8        4.11        8.87      5.35 o 
  -4  -7   9        3.22        1.69      2.11 o 
  -3  -7   9        3.49        4.39      2.39 o 
  -2  -7   9        0.55        0.31      1.38 o 
  -1  -7   9        4.68        7.65      3.80 o 
   0  -7   9        0.08        0.46      1.34 o 
  -5  -6   9        0.33        1.36      1.52 o 
  -4  -6   9        5.08       10.56      3.38 o 
  -3  -6   9        4.18        2.17      1.54 o 
  -2  -6   9        0.13        0.71      1.44 o 
  -1  -6   9        0.49        0.21      1.62 o 
   0  -6   9        2.74        3.45      1.59 o 
   1  -6   9        1.17        2.46      1.79 o 
   2  -6   9        0.06        0.03      1.69 o 
  -6  -5   9        3.18        6.00      3.45 o 
  -5  -5   9        3.70        1.84      1.83 o 
  -4  -5   9        1.46        1.06      1.38 o 
  -3  -5   9        0.08        3.39      2.03 o 
  -2  -5   9       54.28       48.64      3.94 o 
  -1  -5   9        0.09       -0.78      1.55 o 
   0  -5   9        3.13        5.06      1.44 o 
   1  -5   9        1.63        1.06      2.18 o 
   2  -5   9        4.35        8.05      2.18 o 
   3  -5   9        0.76       -1.88      1.88 o 
   4  -5   9        7.59       12.36      3.17 o 
  -6  -4   9        0.50        0.36      2.39 o 
  -5  -4   9        2.38        1.58      1.32 o 
  -4  -4   9        5.94        3.39      1.62 o 
  -3  -4   9        6.52        6.66      1.11 o 
  -2  -4   9       61.96       55.84      2.40 o 
  -1  -4   9       39.72       36.92      3.87 o 
   0  -4   9       40.77       41.80      3.17 o 
   1  -4   9       26.37       26.78      2.24 o 
   2  -4   9        3.54        5.94      1.44 o 
   3  -4   9        5.46        5.81      1.72 o 
   4  -4   9       11.18       17.14      2.64 o 
   5  -4   9        0.09       -0.73      1.97 o 
  -7  -3   9        6.81        5.04      2.06 o 
  -6  -3   9        0.77        3.50      2.04 o 
  -5  -3   9        0.40        1.27      1.10 o 
  -4  -3   9       11.00        9.24      1.59 o 
  -3  -3   9       32.21       30.27      1.99 o 
  -2  -3   9       10.24        8.95      1.06 o 
  -1  -3   9       13.05       12.93      1.02 o 
   0  -3   9        7.82        8.78      1.38 o 
   1  -3   9        0.33        1.84      1.62 o 
   2  -3   9       11.37       10.26      1.72 o 
   3  -3   9        1.37        0.18      0.94 o 
   4  -3   9       13.61       11.14      2.06 o 
   5  -3   9        2.67        1.40      1.68 o 
  -7  -2   9        1.83        4.05      2.18 o 
  -6  -2   9        8.89        9.03      2.02 o 
  -5  -2   9        2.36        9.03      2.53 o 
  -4  -2   9       24.71       25.23      3.87 o 
  -3  -2   9        0.21        1.27      1.10 o 
  -2  -2   9       44.85       36.33      3.25 o 
  -1  -2   9        4.69        4.00      0.79 o 
   0  -2   9      183.05      175.21      4.15 o 
   1  -2   9      215.46      205.47      6.86 o 
   2  -2   9       13.91       14.17      2.68 o 
   3  -2   9        3.07        0.99      1.19 o 
   4  -2   9       32.45       34.31      2.78 o 
   5  -2   9        0.00        0.48      1.34 o 
   6  -2   9        0.60        1.81      1.58 o 
  -7  -1   9        1.58        5.90      2.48 o 
  -6  -1   9        0.91        0.56      1.41 o 
  -5  -1   9       15.79       13.83      1.99 o 
  -4  -1   9       12.47       14.32      2.39 o 
  -3  -1   9        5.42       15.09      5.21 o 
  -2  -1   9        3.14        2.96      0.60 o 
  -1  -1   9        1.63        0.58      0.56 o 
   0  -1   9        5.94        5.21      1.23 o 
   1  -1   9       49.59       46.69      2.27 o 
   2  -1   9       53.97       47.35      1.58 o 
   3  -1   9       51.76       49.41      3.66 o 
   4  -1   9        0.15       -0.84      1.01 o 
   5  -1   9       13.98       10.28      1.74 o 
   6  -1   9        0.17       -0.55      1.28 o 
   7  -1   9        0.01        1.52      1.68 o 
  -6   0   9       10.19       14.72      3.80 o 
  -5   0   9        0.51        1.28      1.32 o 
  -4   0   9       17.71       18.70      3.31 o 
  -3   0   9        1.60        4.40      2.75 o 
  -2   0   9       11.61       15.42      3.80 o 
  -1   0   9        0.28        0.58      1.10 o 
   0   0   9        6.05        8.25      1.35 o 
   1   0   9       27.81       27.57      1.82 o 
   2   0   9       22.35       20.46      1.20 o 
   3   0   9        4.34        3.52      0.73 o 
   4   0   9       12.28       18.79      1.84 o 
   5   0   9        7.49       10.38      1.54 o 
   6   0   9        1.37        1.23      1.24 o 
   7   0   9        0.07        0.71      1.22 o 
  -6   1   9        7.43       15.47      2.50 o 
  -5   1   9        0.73        1.99      1.76 o 
  -4   1   9       32.68       29.32      2.53 o 
  -3   1   9      229.23      221.25      7.82 o 
  -2   1   9        6.52        8.83      2.11 o 
  -1   1   9        4.79        6.15      0.74 o 
   0   1   9       23.20       25.44      1.89 o 
   1   1   9        4.19        5.63      0.79 o 
   2   1   9      104.87      105.52      3.14 o 
   3   1   9       97.82       97.93      3.00 o 
   4   1   9        0.18        0.27      0.64 o 
   5   1   9        0.10        0.82      1.25 o 
   6   1   9        8.90        9.12      1.74 o 
   7   1   9        0.82        0.13      1.34 o 
  -6   2   9        1.71        5.58      2.08 o 
  -5   2   9        3.96        4.18      1.82 o 
  -4   2   9       24.77       24.31      2.50 o 
  -3   2   9        2.41        4.40      1.38 o 
  -2   2   9        7.85        7.17      1.55 o 
  -1   2   9        1.58        1.27      0.48 o 
   0   2   9      105.56      104.00      6.59 o 
   1   2   9        8.14        8.67      0.99 o 
   2   2   9       26.66       30.16      1.63 o 
   3   2   9       12.15       14.77      1.17 o 
   4   2   9       22.03       18.18      1.41 o 
   5   2   9        0.47        0.79      0.94 o 
   6   2   9        0.55       -0.02      0.70 o 
   7   2   9        5.43        5.07      2.39 o 
   8   2   9        0.80        7.04      3.52 o 
  -5   3   9        0.07        0.96      1.44 o 
  -4   3   9       28.69       31.30      3.19 o 
  -3   3   9      160.24      146.27      8.17 o 
  -2   3   9       92.13       99.20      7.46 o 
  -1   3   9       14.79       17.53      1.74 o 
   0   3   9        8.07       10.01      0.96 o 
   1   3   9        2.95        4.67      0.84 o 
   2   3   9        0.96        0.88      1.30 o 
   3   3   9       37.66       41.22      4.08 o 
   4   3   9      121.38      116.99      4.61 o 
   5   3   9       13.98       11.95      1.56 o 
   6   3   9        4.95        6.74      1.90 o 
   7   3   9        0.61        2.28      1.58 o 
   8   3   9        0.91        3.38      2.53 o 
  -4   4   9        0.18        0.68      2.32 o 
  -3   4   9        2.99        1.48      1.49 o 
  -2   4   9        0.07        4.29      1.49 o 
  -1   4   9       22.02       24.18      2.00 o 
   0   4   9        1.85        1.11      0.80 o 
   1   4   9        0.13        0.21      0.95 o 
   2   4   9        5.55        8.83      1.11 o 
   3   4   9        1.26       -0.24      0.58 o 
   4   4   9       18.06       17.80      2.18 o 
   5   4   9        6.45        3.89      2.82 o 
   6   4   9        0.93        0.42      1.29 o 
   7   4   9        0.53        2.90      2.82 o 
   8   4   9        0.17        2.68      2.39 o 
  -4   5   9        0.01        1.42      1.54 o 
  -3   5   9        9.47       10.26      1.98 o 
  -2   5   9       29.32       30.62      4.58 o 
  -1   5   9        8.53        8.53      1.68 o 
   0   5   9        2.23        2.32      0.86 o 
   1   5   9        1.86        1.54      0.80 o 
   2   5   9        0.54       -1.01      1.23 o 
   3   5   9        1.81        2.64      1.19 o 
   4   5   9        8.25       11.06      1.82 o 
   5   5   9        0.99        0.02      1.24 o 
   6   5   9        1.78        3.06      1.45 o 
   7   5   9        0.01        0.71      1.42 o 
   8   5   9        0.27       -1.83      2.96 o 
  -3   6   9        0.49       -1.62      1.68 o 
  -2   6   9        0.01        0.44      1.52 o 
  -1   6   9        7.02        3.60      1.69 o 
   0   6   9        3.55        2.67      1.03 o 
   1   6   9        0.72        1.12      1.27 o 
   2   6   9        0.40        1.59      1.24 o 
   3   6   9        3.12        3.32      1.62 o 
   4   6   9        4.36        7.22      3.31 o 
   5   6   9        0.09        2.65      3.24 o 
   6   6   9        0.09        0.00      1.28 o 
   7   6   9        1.52        1.55      1.84 o 
  -1   7   9        2.03        1.27      2.25 o 
   0   7   9        1.82        2.25      2.25 o 
   1   7   9        1.82        3.61      2.82 o 
   2   7   9        1.92        1.06      1.97 o 
   3   7   9       15.27       13.89      2.34 o 
   4   7   9        1.69        1.84      1.68 o 
   5   7   9        1.88        3.44      1.72 o 
   6   7   9        1.81        4.25      2.26 o 
   1   8   9        0.05        1.41      2.39 o 
   2   8   9        2.23        0.15      1.52 o 
   3   8   9        0.00       -0.15      1.58 o 
   4   8   9        0.23        2.74      2.08 o 
   5   8   9        0.00       -1.20      3.17 o 
  -4  -6  10        0.33       -0.28      1.69 o 
  -3  -6  10        0.00        2.43      1.54 o 
  -2  -6  10        0.27        0.06      1.34 o 
  -1  -6  10        0.56        0.39      1.32 o 
   0  -6  10        0.10       -0.07      1.34 o 
   1  -6  10        2.91        4.08      3.66 o 
  -5  -5  10        2.48        5.27      2.39 o 
  -4  -5  10        0.63        0.70      2.11 o 
  -3  -5  10        1.11        0.00      1.00 o 
  -2  -5  10        3.79        2.87      1.58 o 
  -1  -5  10        0.35        0.75      1.18 o 
   0  -5  10        3.09        0.68      1.97 o 
   1  -5  10       10.26       10.46      5.98 o 
   2  -5  10        0.47        1.19      1.76 o 
   3  -5  10       18.83       22.55      4.44 o 
  -6  -4  10        1.43        0.92      2.25 o 
  -5  -4  10        4.11        2.99      1.74 o 
  -4  -4  10        0.68       -0.23      1.18 o 
  -3  -4  10        1.29        0.21      1.00 o 
  -2  -4  10        3.18        1.45      0.96 o 
  -1  -4  10        4.18        3.59      1.48 o 
   0  -4  10       25.34       21.27      3.17 o 
   1  -4  10       29.52       33.64      5.07 o 
   2  -4  10        2.19        1.97      1.69 o 
   3  -4  10        1.50        1.58      1.45 o 
   4  -4  10        6.88        8.00      2.33 o 
  -6  -3  10        3.85        3.22      1.72 o 
  -5  -3  10        5.79        7.58      2.08 o 
  -4  -3  10        3.79        0.87      1.34 o 
  -3  -3  10        2.50        4.66      3.24 o 
  -2  -3  10       65.27       60.89      2.43 o 
  -1  -3  10        2.18        1.90      0.83 o 
   0  -3  10        1.31        1.41      1.08 o 
   1  -3  10       37.23       35.06      3.59 o 
   2  -3  10        5.20        5.38      1.38 o 
   3  -3  10        0.72        1.22      1.28 o 
   4  -3  10        5.55        8.85      2.00 o 
   5  -3  10        0.47        0.06      2.82 o 
  -6  -2  10        2.05        0.77      1.76 o 
  -5  -2  10        0.40       -1.55      1.59 o 
  -4  -2  10        7.29        8.75      1.66 o 
  -3  -2  10       19.27       18.37      1.98 o 
  -2  -2  10       40.44       36.10      3.86 o 
  -1  -2  10       96.18       93.62      2.98 o 
   0  -2  10        3.73        2.74      0.79 o 
   1  -2  10       21.85       21.79      1.79 o 
   2  -2  10       83.51       76.83      4.65 o 
   3  -2  10        0.61        1.10      1.18 o 
   4  -2  10       10.93        9.14      1.88 o 
   5  -2  10        0.00        0.78      1.42 o 
   6  -2  10        0.92        0.20      1.42 o 
  -6  -1  10        0.74        0.29      1.38 o 
  -5  -1  10        9.40       10.65      2.89 o 
  -4  -1  10       17.67       21.43      2.89 o 
  -3  -1  10        1.85        1.53      2.32 o 
  -2  -1  10        0.57        1.90      1.41 o 
  -1  -1  10        2.21        1.59      0.94 o 
   0  -1  10       18.83       20.52      1.34 o 
   1  -1  10      127.09      117.82      3.23 o 
   2  -1  10      103.43      105.52      5.70 o 
   3  -1  10        7.21       11.04      3.59 o 
   4  -1  10        0.58        3.06      2.46 o 
   5  -1  10        5.43        5.25      1.78 o 
   6  -1  10        5.41        3.88      2.39 o 
  -6   0  10       27.16       28.41      3.33 o 
  -5   0  10        7.03        9.38      2.60 o 
  -4   0  10        0.82       -1.12      1.28 o 
  -3   0  10       32.18       40.48      6.55 o 
  -2   0  10       19.51       17.45      1.82 o 
  -1   0  10       58.01       54.97      3.17 o 
   0   0  10        0.51        0.44      0.66 o 
   1   0  10      148.48      157.53      6.38 o 
   2   0  10       91.19       88.62      2.92 o 
   3   0  10      124.57      112.12      3.31 o 
   4   0  10       22.82       23.20      2.96 o 
   5   0  10        1.13        2.61      1.24 o 
   6   0  10        0.04       -0.53      1.34 o 
   7   0  10        0.82        1.55      2.68 o 
  -5   1  10        3.38        4.44      2.04 o 
  -4   1  10        3.99        6.11      1.94 o 
  -3   1  10       58.86       66.27      5.56 o 
  -2   1  10        0.18        0.21      1.00 o 
  -1   1  10        1.39        0.67      0.55 o 
   0   1  10        2.16        2.98      2.15 o 
   1   1  10        0.36        2.04      0.94 o 
   2   1  10       34.40       39.53      1.97 o 
   3   1  10        2.85       11.58      5.15 o 
   4   1  10        9.06        9.17      1.10 o 
   5   1  10        1.37       -0.42      1.48 o 
   6   1  10       10.42       15.77      3.87 o 
   7   1  10        0.49        0.56      2.53 o 
  -5   2  10        0.10        2.32      1.79 o 
  -4   2  10        2.88        1.89      1.48 o 
  -3   2  10        6.57       10.11      1.99 o 
  -2   2  10        7.76        6.64      1.56 o 
  -1   2  10        1.14       -0.04      0.94 o 
   0   2  10       14.53       13.26      1.07 o 
   1   2  10        3.92        3.59      0.81 o 
   2   2  10       26.10       26.96      1.68 o 
   3   2  10      166.09      182.66     13.38 o 
   4   2  10        0.94        1.75      0.91 o 
   5   2  10        0.61       -0.39      0.84 o 
   6   2  10        0.20        0.84      2.11 o 
   7   2  10        8.87        7.18      2.82 o 
  -5   3  10        2.35        2.70      2.04 o 
  -4   3  10       10.26        3.55      2.11 o 
  -3   3  10        6.81        6.21      3.87 o 
  -2   3  10       12.33       13.65      3.38 o 
  -1   3  10        0.38       -0.92      1.19 o 
   0   3  10       56.27       53.99      2.28 o 
   1   3  10        4.08        6.90      1.96 o 
   2   3  10       16.22       15.83      1.61 o 
   3   3  10       12.00       14.05      1.24 o 
   4   3  10       35.03       42.21      6.36 o 
   5   3  10        2.31        8.58      2.75 o 
   6   3  10        0.67        0.71      1.97 o 
   7   3  10        4.32        2.39      2.11 o 
  -4   4  10        2.54        4.25      1.82 o 
  -3   4  10        4.77        4.65      3.10 o 
  -2   4  10       12.73       15.82      3.59 o 
  -1   4  10        1.02       -0.33      1.06 o 
   0   4  10        1.22        1.37      0.82 o 
   1   4  10        3.61        3.49      0.93 o 
   2   4  10       19.55       16.28      3.07 o 
   3   4  10       13.35       11.59      1.25 o 
   4   4  10       29.45       26.61      2.78 o 
   5   4  10        6.36        6.64      2.53 o 
   6   4  10        1.83        3.39      3.03 o 
   7   4  10        4.47        5.10      3.10 o 
  -3   5  10        0.07       -0.61      1.45 o 
  -2   5  10        4.00        3.64      1.92 o 
  -1   5  10        8.92       10.79      1.89 o 
   0   5  10        9.67       12.40      2.06 o 
   1   5  10        1.44        0.53      1.42 o 
   2   5  10        0.18       -0.73      1.14 o 
   3   5  10        4.08        7.33      1.52 o 
   4   5  10        4.61        8.84      2.32 o 
   5   5  10       12.71       11.19      2.06 o 
   6   5  10        0.05       -0.61      1.45 o 
   7   5  10        0.40        2.12      1.83 o 
  -2   6  10        5.88       13.57      2.88 o 
  -1   6  10        5.28        6.97      2.10 o 
   0   6  10        1.45        2.52      1.55 o 
   1   6  10        0.60        1.80      1.38 o 
   2   6  10        8.73       10.33      1.88 o 
   3   6  10        2.35        5.37      1.97 o 
   4   6  10        1.62        2.47      1.54 o 
   5   6  10        0.00        2.53      1.97 o 
   6   6  10        0.03        1.48      1.69 o 
   7   6  10        6.29       11.04      5.42 o 
   0   7  10        0.30       -0.84      2.53 o 
   1   7  10        2.89        2.25      2.39 o 
   2   7  10        0.35        3.38      2.53 o 
   3   7  10        0.84        3.27      1.92 o 
   4   7  10        0.24        0.76      1.38 o 
   5   7  10        4.62        4.69      2.03 o 
   6   7  10        0.36        0.09      1.74 o 
   2   8  10        0.10       -0.56      2.82 o 
   3   8  10        0.59        1.32      1.83 o 
   4   8  10        0.29        3.50      1.92 o 
  -2  -6  11        0.87        0.84      2.39 o 
  -1  -6  11        8.92        7.76      2.30 o 
  -4  -5  11        0.04       -1.13      2.11 o 
  -3  -5  11        5.72        3.38      2.39 o 
  -2  -5  11        1.20        1.15      1.38 o 
  -1  -5  11        0.31       -0.29      1.18 o 
   0  -5  11       11.90       12.73      2.26 o 
   1  -5  11        0.09       -1.12      1.84 o 
   2  -5  11        7.13        7.32      3.73 o 
  -5  -4  11        0.00        0.29      1.90 o 
  -4  -4  11        2.13        2.73      1.72 o 
  -3  -4  11        4.92        4.65      1.69 o 
  -2  -4  11        0.21       -0.57      1.27 o 
  -1  -4  11        2.02        3.86      1.38 o 
   0  -4  11       29.80       29.27      2.98 o 
   1  -4  11        3.02        2.73      1.48 o 
   2  -4  11        0.02        1.66      1.44 o 
   3  -4  11        5.88        8.66      2.14 o 
  -5  -3  11       14.75       15.99      4.65 o 
  -4  -3  11        0.27        0.03      1.08 o 
  -3  -3  11        2.56        1.78      1.38 o 
  -2  -3  11       10.41       12.92      2.03 o 
  -1  -3  11       38.46       34.76      2.87 o 
   0  -3  11       10.66        8.59      2.75 o 
   1  -3  11       12.26       13.11      2.39 o 
   2  -3  11        4.27        7.85      1.68 o 
   3  -3  11        5.12       10.72      2.02 o 
   4  -3  11        8.46        9.96      2.14 o 
  -5  -2  11        2.19        1.57      1.68 o 
  -4  -2  11        1.00        0.59      1.22 o 
  -3  -2  11        2.04        2.39      1.28 o 
  -2  -2  11        1.33        2.68      1.19 o 
  -1  -2  11        8.86        7.06      1.19 o 
   0  -2  11       32.76       32.29      2.94 o 
   1  -2  11        0.13       -1.19      1.19 o 
   2  -2  11       36.99       36.75      2.87 o 
   3  -2  11        0.17        0.63      1.90 o 
   4  -2  11        0.22        0.14      1.39 o 
   5  -2  11        2.69        5.73      2.34 o 
  -5  -1  11        0.14        1.60      1.62 o 
  -4  -1  11        7.94        8.72      1.96 o 
  -3  -1  11       12.47       14.76      1.94 o 
  -2  -1  11       38.60       37.64      2.93 o 
  -1  -1  11       39.52       36.82      1.90 o 
   0  -1  11        0.79        0.70      0.75 o 
   1  -1  11        0.00        0.43      0.66 o 
   2  -1  11       14.95       15.82      1.92 o 
   3  -1  11        6.91        3.78      1.38 o 
   4  -1  11        5.34        6.34      3.38 o 
   5  -1  11        4.36        4.29      1.99 o 
   6  -1  11        2.50        1.59      1.66 o 
  -5   0  11        1.05        1.87      1.64 o 
  -4   0  11        0.51       -0.67      1.32 o 
  -3   0  11       21.02       21.27      2.19 o 
  -2   0  11       22.37       17.36      2.02 o 
  -1   0  11       29.53       28.68      3.03 o 
   0   0  11       57.13       53.22      2.22 o 
   1   0  11       44.60       49.67      2.75 o 
   2   0  11       61.03       58.97      2.42 o 
   3   0  11        0.37       -0.01      1.06 o 
   4   0  11        0.15        0.29      1.08 o 
   5   0  11       18.04       12.92      2.39 o 
   6   0  11        1.61        3.24      1.97 o 
  -5   1  11        0.19        1.11      2.32 o 
  -4   1  11        0.42        1.38      1.68 o 
  -3   1  11       23.27       20.45      2.36 o 
  -2   1  11        1.86        4.27      1.62 o 
  -1   1  11       14.73       10.04      1.74 o 
   0   1  11        6.73        4.50      2.76 o 
   1   1  11        2.27        4.13      1.05 o 
   2   1  11       20.22       25.09      1.96 o 
   3   1  11       48.29       47.75      3.66 o 
   4   1  11        0.38        0.00      1.00 o 
   5   1  11        0.19        0.49      1.19 o 
   6   1  11        3.04        4.76      1.92 o 
  -4   2  11        8.41        9.14      2.53 o 
  -3   2  11        3.61        8.72      2.46 o 
  -2   2  11        0.36        1.42      1.24 o 
  -1   2  11       12.70       12.78      1.88 o 
   0   2  11        2.71        2.14      1.18 o 
   1   2  11        7.01        8.81      1.22 o 
   2   2  11        9.74       11.08      1.38 o 
   3   2  11        0.63        1.10      0.99 o 
   4   2  11        0.15       -0.19      1.04 o 
   5   2  11       16.29       19.19      2.81 o 
   6   2  11        9.16       19.57      3.52 o 
   7   2  11        1.78        4.65      2.68 o 
  -4   3  11        3.10        1.73      1.84 o 
  -3   3  11        7.07        7.22      1.92 o 
  -2   3  11       41.99       38.85      4.93 o 
  -1   3  11        0.02        1.74      1.38 o 
   0   3  11        4.91        3.68      1.22 o 
   1   3  11        6.57        7.70      1.08 o 
   2   3  11        0.43        0.84      0.81 o 
   3   3  11       99.20       97.23      7.48 o 
   4   3  11        8.03        6.12      2.21 o 
   5   3  11        1.13       -0.07      1.19 o 
   6   3  11        2.90        2.82      1.76 o 
   7   3  11       11.88       12.25      4.08 o 
  -3   4  11        7.70        3.43      1.78 o 
  -2   4  11        1.52       -0.82      1.38 o 
  -1   4  11        0.73        0.64      1.38 o 
   0   4  11        0.25        1.01      1.14 o 
   1   4  11       22.27       21.07      2.00 o 
   2   4  11        2.15        1.86      1.04 o 
   3   4  11       12.05       12.56      1.82 o 
   4   4  11        9.86       12.32      2.34 o 
   5   4  11        0.28        0.50      1.48 o 
   6   4  11        0.52        2.19      1.58 o 
   7   4  11        4.25        7.74      3.66 o 
  -2   5  11       33.35       30.47      9.29 o 
  -1   5  11        4.57        8.75      2.08 o 
   0   5  11        1.19        2.19      1.83 o 
   1   5  11        3.60        5.02      2.94 o 
   2   5  11        0.25        0.23      1.17 o 
   3   5  11       18.76       16.45      2.03 o 
   4   5  11       43.39       40.64      4.29 o 
   5   5  11        1.98        2.27      1.66 o 
   6   5  11        0.39        1.60      1.88 o 
  -1   6  11        0.90        1.83      2.68 o 
   0   6  11        1.18       -0.84      2.39 o 
   1   6  11        1.27        1.97      2.68 o 
   2   6  11        0.65        1.33      2.25 o 
   3   6  11        2.29        2.75      1.69 o 
   4   6  11        0.01        1.01      1.54 o 
   5   6  11        0.01        0.92      1.48 o 
   6   6  11        0.25        1.24      2.39 o 
   1   7  11        0.16       -2.68      2.68 o 
   2   7  11        0.30        1.13      2.39 o 
   3   7  11        0.05        2.45      1.97 o 
   4   7  11        8.12        6.69      2.34 o 
   5   7  11        0.73        6.60      2.37 o 
  -2  -5  12        2.67        1.83      2.11 o 
  -1  -5  12        0.00        0.70      2.96 o 
   0  -5  12        1.14        2.75      2.32 o 
  -3  -4  12        0.81        1.55      2.68 o 
  -2  -4  12        1.15        2.68      2.25 o 
  -1  -4  12        5.61        3.50      1.68 o 
   0  -4  12        2.15        3.50      1.68 o 
   1  -4  12        4.07        3.51      2.53 o 
   2  -4  12        0.04       -0.33      1.42 o 
  -4  -3  12        4.16        5.51      3.52 o 
  -3  -3  12        1.55        0.94      1.48 o 
  -2  -3  12        2.98        6.20      2.53 o 
  -1  -3  12        0.38        1.47      1.42 o 
   0  -3  12       10.44       10.48      1.96 o 
   1  -3  12        0.96        2.40      1.42 o 
   2  -3  12        5.01        5.44      1.68 o 
   3  -3  12       12.85       19.47      2.68 o 
  -4  -2  12        0.68        1.66      1.74 o 
  -3  -2  12        0.09       -0.21      1.14 o 
  -2  -2  12        1.84        3.43      2.68 o 
  -1  -2  12        0.23       -0.34      0.85 o 
   0  -2  12        0.79        2.36      1.55 o 
   1  -2  12        3.66        5.10      1.58 o 
   2  -2  12       16.76       18.70      2.54 o 
   3  -2  12        1.54        2.88      1.62 o 
   4  -2  12        0.37        0.47      1.38 o 
  -4  -1  12        0.03        2.61      1.78 o 
  -3  -1  12        7.55        7.75      1.79 o 
  -2  -1  12        4.45        3.21      1.64 o 
  -1  -1  12        3.77        2.79      1.24 o 
   0  -1  12        0.02        0.34      0.88 o 
   1  -1  12       21.35       22.90      2.48 o 
   2  -1  12        6.24        6.62      1.56 o 
   3  -1  12        0.50        0.99      1.10 o 
   4  -1  12        1.46        4.58      1.89 o 
   5  -1  12        4.30        4.71      3.52 o 
  -4   0  12        6.03        5.00      2.19 o 
  -3   0  12        0.05        0.10      1.12 o 
  -2   0  12        5.50        4.26      1.44 o 
  -1   0  12        0.31        1.25      1.28 o 
   0   0  12       27.41       29.33      2.40 o 
   1   0  12        3.18        1.55      0.95 o 
   2   0  12        6.61        4.32      1.04 o 
   3   0  12       12.04       11.44      1.79 o 
   4   0  12        6.79       10.21      2.24 o 
   5   0  12        1.50       -0.82      1.44 o 
  -4   1  12        5.77        5.04      1.96 o 
  -3   1  12        1.07       -1.41      1.59 o 
  -2   1  12        0.00        0.65      1.15 o 
  -1   1  12        0.11        0.53      1.12 o 
   0   1  12        0.55        1.55      1.03 o 
   1   1  12       22.83       21.54      1.83 o 
   2   1  12       19.77       20.03      1.77 o 
   3   1  12       17.14       17.52      1.65 o 
   4   1  12        1.09        1.80      1.44 o 
   5   1  12        2.22        2.92      1.82 o 
   6   1  12        4.41       11.41      3.94 o 
  -4   2  12        0.15       -1.79      1.79 o 
  -3   2  12        1.88        0.40      1.28 o 
  -2   2  12        8.74       13.31      2.38 o 
  -1   2  12        0.73        1.44      1.34 o 
   0   2  12       32.70       40.04      3.23 o 
   1   2  12        5.33        6.14      2.60 o 
   2   2  12       65.24       79.41      3.60 o 
   3   2  12       19.87       18.13      2.18 o 
   4   2  12        3.78        5.71      1.35 o 
   5   2  12        0.54        1.69      2.11 o 
   6   2  12        0.60        1.97      2.25 o 
  -3   3  12        0.00       -0.18      1.38 o 
  -2   3  12       16.39       13.85      2.48 o 
  -1   3  12        0.91        8.89      5.35 o 
   0   3  12        2.05        3.23      1.38 o 
   1   3  12        0.40        0.76      0.89 o 
   2   3  12        1.65        1.30      1.09 o 
   3   3  12        0.92        2.68      2.42 o 
   4   3  12        0.69       -0.35      1.34 o 
   5   3  12        0.00        0.35      1.38 o 
   6   3  12        3.74        3.94      3.10 o 
  -2   4  12        6.32        6.70      2.68 o 
  -1   4  12        0.63        1.23      1.28 o 
   0   4  12        0.74       -0.62      1.83 o 
   1   4  12        0.82        3.22      1.20 o 
   2   4  12        2.21        3.02      1.21 o 
   3   4  12       30.84       36.64      3.55 o 
   4   4  12       10.14       13.41      4.86 o 
   5   4  12        0.22       -1.39      1.39 o 
   6   4  12        0.33        1.41      2.11 o 
  -1   5  12        1.26       -0.51      1.38 o 
   0   5  12        0.01        0.78      3.38 o 
   1   5  12        3.39        2.82      2.25 o 
   2   5  12        2.56        2.32      2.82 o 
   3   5  12        2.88        3.34      1.74 o 
   4   5  12        0.86       -0.34      1.38 o 
   5   5  12        1.56        1.94      1.76 o 
   0   6  12        0.47        0.28      2.11 o 
   1   6  12        1.22        3.80      3.24 o 
   2   6  12        2.27        1.13      2.25 o 
   3   6  12        0.63       -0.58      1.59 o 
   4   6  12        7.27        6.07      1.96 o 
   5   6  12        2.95        1.38      1.76 o 
  -1  -4  13        6.32        7.32      3.38 o 
   0  -4  13        7.45       12.25      2.96 o 
  -3  -3  13        0.77        2.25      2.82 o 
  -2  -3  13        0.00       -1.27      2.53 o 
  -1  -3  13        1.85        1.41      2.11 o 
   0  -3  13        2.74        8.17      3.73 o 
   1  -3  13        9.01       12.11      2.54 o 
   2  -3  13        5.37       11.24      4.86 o 
  -3  -2  13        2.67        3.19      1.88 o 
  -2  -2  13        1.65        8.21      2.82 o 
  -1  -2  13        0.01        0.56      2.11 o 
   0  -2  13        4.01        3.92      1.68 o 
   1  -2  13       11.40       16.27      2.82 o 
   2  -2  13        1.69        0.21      1.39 o 
   3  -2  13        2.19        1.25      1.68 o 
  -3  -1  13        0.04        0.92      1.52 o 
  -2  -1  13        7.61       10.73      2.00 o 
  -1  -1  13        0.13        0.38      1.55 o 
   0  -1  13        8.45       10.56      3.38 o 
   1  -1  13        0.04        1.04      1.76 o 
   2  -1  13        4.11        3.48      1.74 o 
   3  -1  13        1.15        1.61      1.48 o 
   4  -1  13        0.11        0.60      2.46 o 
  -3   0  13        0.35       -0.13      1.34 o 
  -2   0  13        0.55        0.11      1.20 o 
  -1   0  13        0.11       -0.60      1.28 o 
   0   0  13        4.41        3.21      1.59 o 
   1   0  13        5.07        6.27      1.17 o 
   2   0  13        0.12        3.44      5.00 o 
   3   0  13        8.16        5.63      1.97 o 
   4   0  13        0.45        0.42      1.19 o 
  -3   1  13        2.73        2.49      1.64 o 
  -2   1  13       16.66       18.25      2.47 o 
  -1   1  13       19.63       15.37      2.54 o 
   0   1  13        4.56        2.00      1.34 o 
   1   1  13        0.09        0.72      1.03 o 
   2   1  13        6.71       10.06      1.61 o 
   3   1  13       16.40       18.24      4.72 o 
   4   1  13        1.28        1.76      1.52 o 
   5   1  13        2.23        8.17      2.96 o 
  -3   2  13        0.88        1.11      1.72 o 
  -2   2  13        0.66        1.99      1.51 o 
  -1   2  13       12.19        7.47      1.92 o 
   0   2  13        1.65        4.32      3.17 o 
   1   2  13       28.75       31.83      2.96 o 
   2   2  13        2.48        0.32      0.97 o 
   3   2  13        4.38        6.80      4.22 o 
   5   2  13        2.34        5.91      2.82 o 
  -2   3  13        6.32       10.91      2.64 o 
  -1   3  13        0.09       -0.59      1.56 o 
   0   3  13        9.66        9.45      3.03 o 
   1   3  13        3.12        6.72      2.32 o 
   2   3  13        0.24        0.02      0.86 o 
   3   3  13       14.50       20.87      2.57 o 
   4   3  13        4.83        5.42      2.09 o 
   5   3  13        1.01        2.39      2.39 o 
  -1   4  13        0.56       -0.48      1.97 o 
   0   4  13        4.44        2.32      1.59 o 
   1   4  13        7.10        6.29      3.80 o 
   2   4  13        2.61        3.35      2.25 o 
   3   4  13        1.53        1.69      3.24 o 
   4   4  13        1.55        3.03      1.84 o 
   5   4  13        0.01        0.99      2.53 o 
   0   5  13        0.76       -1.27      2.82 o 
   1   5  13        7.78        6.34      2.96 o 
   2   5  13        0.05        1.69      2.25 o 
   3   5  13        2.54        2.51      1.74 o 
   4   5  13        6.51        7.65      4.15 o 
  -1  -2  14        6.54       15.21      4.22 o 
   0  -2  14        0.07        1.97      2.11 o 
   1  -2  14        0.68       -0.84      2.39 o 
  -2  -1  14        2.97        3.80      3.10 o 
  -1  -1  14        0.56       -0.56      2.39 o 
   0  -1  14        2.20       -2.68      2.82 o 
   1  -1  14        0.94       -1.55      2.11 o 
   2  -1  14        0.80        2.46      1.68 o 
  -2   0  14        0.25        0.40      1.58 o 
  -1   0  14        3.03        3.90      1.92 o 
   0   0  14        0.59        4.51      3.10 o 
   1   0  14        0.09        1.97      2.82 o 
   2   0  14        9.58       15.07      2.96 o 
   3   0  14        7.09        8.09      2.89 o 
  -2   1  14        1.86        3.09      3.17 o 
  -1   1  14        0.16       -1.74      1.74 o 
   0   1  14        0.69       -1.82      1.82 o 
   1   1  14        1.04        0.87      1.45 o 
   2   1  14       13.59       14.03      3.52 o 
   3   1  14        0.07       -0.14      2.53 o 
   4   1  14        2.41        4.65      3.10 o 
  -1   2  14        1.40        1.25      1.74 o 
   0   2  14        0.08        2.70      1.74 o 
   1   2  14        2.79        2.59      1.94 o 
   2   2  14        0.06        0.51      1.48 o 
   3   2  14        0.20       -0.42      1.69 o 
   4   2  14        3.67        1.13      2.82 o 
   0   3  14        0.66       -0.33      1.44 o 
   1   3  14        0.32        1.47      1.68 o 
   2   3  14       18.17       17.46      4.22 o 
   3   3  14        0.25        3.68      1.88 o 
   4   3  14        6.21        5.77      3.38 o 
   1   4  14        3.93        2.39      2.96 o 
   2   4  14        7.92        3.66      2.68 o 
   3   4  14        1.55        2.53      2.96 o 
                                                 
